# Supplementary material for: The coffee bean transcriptome explains the accumulation of the major bean components through ripening
Source: Sci Rep. 2018 Jul 30;8:11414. doi: 10.1038/s41598-018-29842-4 (PMC6065352; doi:10.1038/s41598-018-29842-4)
Supplement: Supplementary file 2 — Supplementary dataset [file 41598_2018_29842_MOESM2_ESM.xlsx]

## Sheet: Title page
The coffee bean transcriptome explains the accumulation of the major bean components through ripening Bing Cheng, Agnelo Furtado, Robert J. Henry* Queensland Alliance for Agriculture and Food Innovation, The University of Queensland, Brisbane, QLD 4072, Australia *Corresponding author: robert.henry@uq.edu.au

## Sheet: Abbreviation
#	Sequence ID	Abbreviation
1	c58203/f1p4/2121	KCS1
2	c35013/f1p2/1503	KCS11-like
3	c26670/f5p4/1717	KCS7
4	c122278/f1p0/4859	accD
5	c73507/f1p0/2374	MTACP
6	c72365/f8p2/2746	IBR3
7	c16712/f7p1/661	ACBP_1
8	c29265/f5p1/574	ACBP_2
9	c55497/f1p1/857	ACBP_3
10	c68864/f1p1/2916	ACX3
11	c16301/f5p4/1225	CSE
12	c12251/f1p2/1442	CSE-like
13	c62968/f3p3/1297	DCI1_1
14	c64722/f1p1/1458	DCI1_2
15	c44891/f2p1/1790	LTA2
16	c48091/f1p4/1556	FAD2_1
17	c55633/f2p2/1524	FAD2_2
18	c53180/f5p10/1524	FAD2-like
19	c80843/f1p2/2009	FATB
20	c129032/f3p3/1490	GDSLE-like_1
21	c2858/f1p1/1510	GDSLE-like_2
22	c29917/f2p1/1409	GDSLE-like_3
23	c35542/f2p1/1599	GDSLE-like_4
24	c74960/f1p0/2555	GDPDL7-LIKE
25	c35014/f1p0/1621	LACS 2_1
26	c81982/f1p0/2401	LACS 2_2
27	c96154/f1p2/2395	FAO1
28	c1094/f16p2/622	LTP
29	c4969/f2p0/690	LTP 1-like
30	c71925/f24p3/764	LTP 1-like
31	c63112/f22p4/653	LTP A-like_1
33	c8287/f57p5/686	LTP A-like_3
34	c14436/f6p2/906	LTPG1_1
35	c3300/f2p1/952	LTPG1_2
36	c22340/f1p2/1259	LTP2
37	c29608/f2p0/995	XYP10
38	c10950/f7p1/863	LTP1
39	c20560/f3p6/1519	MOD_1
40	c58381/f1p5/1670	MOD_2
41	c25608/f1p0/1289	NPC2_1
42	c8403/f1p1/1653	NPC2_2
43	c11760/f1p0/642	ole2_1
44	c1792/f3p2/823	ole
45	c49045/f5p4/837	ole2_2
46	c5323/f5p0/787	ole4
47	c9531/f2p1/688	ole5
48	c67855/f1p6/1128	ole1_1
49	c67986/f1p5/936	ole1_2
50	c56402/f1p6/1663	ole3_1
51	c60296/f6p3/852	ole3_2
52	c48043/f3p4/2857	AIM1
53	c55716/f3p2/1745	CP5_1
54	c65279/f1p0/1827	CP5_2
55	c66705/f1p2/1626	CP5_3
56	c111857/f1p1/4708	SAC3_1
57	c138911/f1p1/5654	SAC3_2
58	c68042/f1p0/768	PLA2-ALPHA
59	c122484/f1p3/5763	IBR3
60	c16802/f2p0/1862	AAE6
61	c66685/f1p3/1435	CXE15
62	c81703/f1p3/1747	PDH-E1 BETA
63	c12465/f2p1/1671	SAD_1
64	c53346/f2p3/1725	SAD_2
65	c2440/f1p1/1751	LIP1
66	c11624/f1p0/1278	LIP2-like_1
67	c67792/f2p1/1385	LIP2-like_2
68	c11274/f4p0/1846	TLL1
69	c38623/f2p1/2219	BGAL 3B-like
70	c60737/f3p4/3083	BGAL-like
71	c76968/f1p0/2616	BXL7_1
72	c81368/f1p0/2597	BXL7_2
73	c20983/f4p6/1797	CEL3
74	c54258/f1p3/2166	CEL5
75	c149871/f1p4/3634	CESA1_1
76	c150250/f1p4/3651	CESA1_2
77	c106505/f1p6/4570	CESA2_1
78	c124691/f1p4/3940	CESA2_2
79	c34113/f1p0/1419	COBRA 1
80	c58933/f1p0/1066	COBRA-like
81	c73028/f2p1/2650	MS2_1
82	c79445/f1p4/1824	MS2_2
83	c56345/f1p0/1314	CSLG2
84	c15250/f7p2/1459	CYT1_1
85	c16868/f9p3/1386	CYT1_2
86	c17717/f2p0/1502	CYT1_3
87	c3794/f1p4/1472	EXPA6_1
88	c136102/f1p3/2733	EXPA6_2
89	c28098/f2p2/1305	EXPA6_3
90	c81482/f1p0/2617	EXPA6_4
91	c82679/f6p3/1355	EXPA6_5
92	c124193/f1p13/4166	EXPA8_1
93	c45879/f3p0/1317	EXPA8_2
94	c72037/f38p7/1261	EXPA8_3
95	c80720/f1p3/4170	EXPA8_4
96	c74426/f1p1/1423	EXPA10
97	c43692/f2p2/1147	EXPA10_1
98	c68909/f1p3/1499	EXPA11-like
99	c34031/f1p1/1204	EXPA15
100	c41528/f2p0/960	EXPA15-like
101	c7416/f8p3/1631	FLA1
102	c37554/f2p0/2306	FLA17_1
103	c81964/f1p8/2103	FLA17_2
104	c72611/f3p1/2695	GALT6
105	c120228/f1p4/2319	GLU_1
106	c82579/f4p2/2326	GLU_2
107	c77405/f1p1/2302	GLU12
108	c48561/f1p2/2269	GLU25-like
109	c36968/f1p1/729	GLU6
110	c24455/f1p1/1721	MAN5_1
111	c68010/f1p0/1598	MAN5_2
112	c78566/f1p1/2033	MAN5_3
113	c100354/f7p4/2078	MS1-like_1
114	c126046/f1p4/2047	MS1-like_2
115	c63034/f2p2/1890	MS1-like_3
116	c105705/f1p8/4346	NRS/ER_1
117	c71667/f4p8/1201	NRS/ER_2
118	c48992/f2p1/1537	PE15
119	c22428/f2p2/1912	PE-2
120	c15543/f2p0/2104	PE-3_1
121	c27291/f1p0/833	PE-3_2
122	c23510/f1p2/2412	PE-3_3
123	c208/f25p3/1462	PG_1
124	c5775/f1p4/1578	PG_2
125	c45376/f2p0/1547	PG_3
126	c73712/f1p1/1440	PGIP
127	c10123/f5p2/1359	PGL1
128	c42639/f1p6/2029	PL18_1
129	c53277/f6p4/1718	PL18_2
130	c53990/f1p1/1359	PL18_3
131	c4827/f1p1/1009	PL8_1
132	c72896/f3p1/2145	PL8_2
133	c75243/f2p2/2247	PL8_3
134	c32281/f2p1/2368	rglB
135	c50560/f2p2/2210	sks4
136	c12622/f1p2/2010	sks5_1
137	c136033/f1p0/1921	sks5_2
138	c37598/f1p1/1586	UGDH5
139	c66811/f1p0/1448	UXS2-like
140	c56653/f1p0/1485	UXS6
141	c154632/f10p8/1329	UXS6-like
142	c2392/f6p0/1215	XTH
143	c72603/f4p2/2824	XTH12
144	c25807/f1p6/1451	XTH2
145	c21079/f1p3/1150	XTH23_1
146	c22120/f1p0/1181	XTH23_2
147	c67207/f1p5/1260	XTH23_3
148	c13804/f3p1/1133	XTH2-like_1
149	c68150/f1p2/1050	XTH2-like_2
150	c16708/f4p1/1319	XTH30_1
151	c229/f11p1/1248	XTH30_2
152	c154676/f4p4/1257	XTH6_1
153	c16569/f4p4/1326	XTH6_2
154	c41502/f4p9/1331	XTHB
155	c34664/f15p9/2597	Xyl2-like_1
156	c78126/f2p9/2699	Xyl2-like_2
157	c21310/f1p3/1397	PAE12-like
177	c144781/f3p0/2038	4CL3
178	c3101/f6p7/1989	4CL4
179	c35350/f1p3/2047	4CL7_1
180	c63587/f2p1/1953	4CL7_2
181	c2422/f3p5/1649	C3'H
182	c131640/f3p5/1767	C4H1
183	c47877/f1p2/1773	C4H4
184	c145413/f6p4/1467	CAD
185	c58877/f2p2/1473	CAD7
186	c19938/f1p0/1660	CAD9_1
187	c84559/f23p5/1360	CAD9_2
188	c40459/f2p2/902	CCoAOMT_1
189	c55139/f1p1/1556	CCoAOMT_2
190	c58785/f1p10/1410	CCoAOMT1_2
191	c51752/f3p3/1043	CCoAOMT1_2
192	c154864/f8p3/967	CCoAOMT5
193	c884/f15p5/1353	CCR1
194	c38058/f1p0/764	CCR1-like
195	c53400/f4p3/1494	CCR2
196	c113302/f1p3/1573	CCR2-like_1
197	c24369/f1p0/1682	CCR2-like_2
198	c3785/f8p2/1387	CCR2-like_3
199	c53207/f3p2/1601	CCR2-like_4
200	c78197/f1p0/1896	CCR2-like_5
201	c78857/f1p1/1552	CCR2-like_6
202	c24672/f1p2/1469	COMT
203	c77472/f1p1/1664	CYP71B24
204	c98187/f1p1/1676	CYP71B34
205	c18946/f1p7/1778	CYP71D8_1
206	c33063/f1p2/1894	CYP71D8_2
207	c55330/f3p4/1801	CYP71D8_3
208	c87745/f1p0/1875	CYP71D8_4
209	c31665/f8p4/1833	CYP75B2
210	c21331/f1p2/1029	CYP76C4
211	c31118/f1p7/2302	F5H
212	c24526/f1p1/1078	HCT_1
213	c33952/f1p1/1754	HCT1
214	c47325/f6p2/1694	HCTa
215	c77417/f1p5/2920	HCT-like_1
216	c8651/f1p4/1459	HCT-like_2
217	c2842/f1p3/1882	HQT
218	c72820/f2p6/2652	PAL1_1
219	c36861/f1p0/764	PAL1_2
220	c67348/f1p4/2639	PAL2
221	c96450/f1p0/2661	PAL4
222	c2275/f9p4/1129	PRR1
223	c50574/f1p0/2017	SNL6
224	c45155/f1p1/599	ZOG-like
235	c14623/f1p2/1541	GLUA2
236	c148747/f1p78/2064	LEGB-like_1
237	c153711/f216p83/1761	LEGB-like_2
238	c153888/f488p56/1753	LEGB-like_3
239	c29623/f2p2/1433	GLUA3-like
240	c40504/f2p2/1522	Pat2
241	c53836/f1p7/2196	Pat6_1
242	c6137/f6p2/1329	GLUB2
243	c64712/f1p5/1556	VLSP_1
244	c71276/f5p70/1777	LEGB-like_4
245	c72880/f2p3/1876	VLSP_2
246	c73036/f2p6/2967	Pat6_2
247	c75233/f1p3/3279	SDP1-like
248	c762/f24p7/1782	VLSP_3
249	c76984/f1p3/1526	11s
250	c78791/f1p28/1757	LEGB-like_5
251	c79651/f1p2/2942	Pat6_3
252	c89515/f1p5/3245	SDP1
#	SeqName	Abbreviation
#	SeqName	Abbreviation
#	SeqName	Abbreviation

## Sheet: cell wall
Bin code	Bin name	Log2foLd change			ID	Description
AGPs		Y vs G	R vs G	R vs Y	specific in upper canopy
10.5.1.1	cell wall.cell wall proteins.AGPs.AGP	2.23	1.35		c7416/f8p3/1631	(at5g55730 : 424.0) fasciclin-like arabinogalactan-protein 1 (Fla1); FASCICLIN-like arabinogalactan 1 (FLA1); CONTAINS InterPro DOMAIN/s: FAS1 domain (InterPro:IPR000782); BEST Arabidopsis thaliana protein match is: FASCICLIN-like arabinogalactan 2 (TAIR:AT4G12730.1). & (loc_os09g07350.1 : 296.0) no description available & (reliability: 848.0) & (original description: no original description)
10.5.1.1	cell wall.cell wall proteins.AGPs.AGP	-1.25	-1.46		c81964/f1p8/2103	(at5g06390 : 561.0) FASCICLIN-like arabinogalactan protein 17 precursor (FLA17); FUNCTIONS IN: molecular_function unknown; INVOLVED IN: cell adhesion; LOCATED IN: vacuole; EXPRESSED IN: guard cell; CONTAINS InterPro DOMAIN/s: FAS1 domain (InterPro:IPR000782); BEST Arabidopsis thaliana protein match is: FASCICLIN-like arabinogalactan protein 18 precursor (TAIR:AT3G11700.1); Has 803 Blast hits to 7…
10.5.1.1	cell wall.cell wall proteins.AGPs.AGP	-2.24	-2.87		c37554/f2p0/2306	(at5g06390 : 216.0) FASCICLIN-like arabinogalactan protein 17 precursor (FLA17); FUNCTIONS IN: molecular_function unknown; INVOLVED IN: cell adhesion; LOCATED IN: vacuole; EXPRESSED IN: guard cell; CONTAINS InterPro DOMAIN/s: FAS1 domain (InterPro:IPR000782); BEST Arabidopsis thaliana protein match is: FASCICLIN-like arabinogalactan protein 18 precursor (TAIR:AT3G11700.1); Has 803 Blast hits to 7…
PE
10.8.1	cell wall.pectin*esterases.PME	-3.61	-7.02		c48992/f2p1/1537	(at2g36710 : 338.0) Pectin lyase-like superfamily protein; FUNCTIONS IN: pectinesterase activity; INVOLVED IN: cell wall modification; LOCATED IN: endomembrane system, cell wall, plant-type cell wall; EXPRESSED IN: flower; CONTAINS InterPro DOMAIN/s: Pectinesterase, active site (InterPro:IPR018040), Pectin lyase fold/virulence factor (InterPro:IPR011050), Pectinesterase, catalytic (InterPro:IPR00…
10.8.2	cell wall.pectin*esterases.acetyl esterase		-1.24		c21310/f1p3/1397	(at3g05910 : 582.0) Pectinacetylesterase family protein; FUNCTIONS IN: carboxylesterase activity; INVOLVED IN: biological_process unknown; LOCATED IN: endomembrane system; EXPRESSED IN: 22 plant structures; EXPRESSED DURING: 13 growth stages; CONTAINS InterPro DOMAIN/s: Pectinacetylesterase (InterPro:IPR004963); BEST Arabidopsis thaliana protein match is: Pectinacetylesterase family protein (TAIR…
10.8.1	cell wall.pectin*esterases.PME	2.71	1.72		c50560/f2p2/2210	(loc_os06g46500.1 : 458.0) no description available & (at4g22010 : 442.0) SKU5 similar 4 (sks4); FUNCTIONS IN: oxidoreductase activity, copper ion binding; INVOLVED IN: oxidation reduction; LOCATED IN: membrane, plant-type cell wall; EXPRESSED IN: 22 plant structures; EXPRESSED DURING: 14 growth stages; CONTAINS InterPro DOMAIN/s: Multicopper oxidase, type 3 (InterPro:IPR011707), Cupredoxin (Inte…
10.8.1	cell wall.pectin*esterases.PME	1.8	2.08		c27291/f1p0/833	(q43111|pme3_phavu : 344.0) Pectinesterase-3 precursor (EC 3.1.1.11) (Pectin methylesterase 3) (PE 3) - Phaseolus vulgaris (Kidney bean) (French bean) & (at1g53840 : 328.0) encodes a pectin methylesterase; pectin methylesterase 1 (PME1); FUNCTIONS IN: pectinesterase activity; INVOLVED IN: cell wall modification; LOCATED IN: extracellular region, plasma membrane, membrane, plant-type cell wall; EX…
10.8.1	cell wall.pectin*esterases.PME	2.2	2.22		c23510/f1p2/2412	(q43111|pme3_phavu : 451.0) Pectinesterase-3 precursor (EC 3.1.1.11) (Pectin methylesterase 3) (PE 3) - Phaseolus vulgaris (Kidney bean) (French bean) & (at1g53840 : 447.0) encodes a pectin methylesterase; pectin methylesterase 1 (PME1); FUNCTIONS IN: pectinesterase activity; INVOLVED IN: cell wall modification; LOCATED IN: extracellular region, plasma membrane, membrane, plant-type cell wall; EX…
10.8.1	cell wall.pectin*esterases.PME	3.11	2.27		c12622/f1p2/2010	(loc_os06g46500.1 : 447.0) no description available & (at1g76160 : 432.0) SKU5 similar 5 (sks5); FUNCTIONS IN: oxidoreductase activity, copper ion binding; INVOLVED IN: oxidation reduction; LOCATED IN: apoplast, cell wall, plant-type cell wall; EXPRESSED IN: 24 plant structures; EXPRESSED DURING: 13 growth stages; CONTAINS InterPro DOMAIN/s: Multicopper oxidase, type 3 (InterPro:IPR011707), Cupre…
10.8.1	cell wall.pectin*esterases.PME	3.38	2.49		c136033/f1p0/1921	(at1g76160 : 856.0) SKU5 similar 5 (sks5); FUNCTIONS IN: oxidoreductase activity, copper ion binding; INVOLVED IN: oxidation reduction; LOCATED IN: apoplast, cell wall, plant-type cell wall; EXPRESSED IN: 24 plant structures; EXPRESSED DURING: 13 growth stages; CONTAINS InterPro DOMAIN/s: Multicopper oxidase, type 3 (InterPro:IPR011707), Cupredoxin (InterPro:IPR008972), Multicopper oxidase, type …
10.8.1	cell wall.pectin*esterases.PME		3.47		c15543/f2p0/2104	(q43111|pme3_phavu : 329.0) Pectinesterase-3 precursor (EC 3.1.1.11) (Pectin methylesterase 3) (PE 3) - Phaseolus vulgaris (Kidney bean) (French bean) & (at1g53840 : 315.0) encodes a pectin methylesterase; pectin methylesterase 1 (PME1); FUNCTIONS IN: pectinesterase activity; INVOLVED IN: cell wall modification; LOCATED IN: extracellular region, plasma membrane, membrane, plant-type cell wall; EX…
10.8.1	cell wall.pectin*esterases.PME		6.15		c22428/f2p2/1912	(o04887|pme2_citsi : 737.0) Pectinesterase-2 precursor (EC 3.1.1.11) (Pectin methylesterase) (PE) - Citrus sinensis (Sweet orange) & (at2g45220 : 687.0) Plant invertase/pectin methylesterase inhibitor superfamily; FUNCTIONS IN: enzyme inhibitor activity, pectinesterase activity; INVOLVED IN: cell wall modification; LOCATED IN: membrane, plant-type cell wall; EXPRESSED IN: 9 plant structures; EXPR…
cell wall modification
10.7	cell wall.modification	3.16	2.39		c68909/f1p3/1499	(at1g20190 : 390.0) member of Alpha-Expansin Gene Family. Naming convention from the Expansin Working Group (Kende et al, 2004. Plant Mol Bio); expansin 11 (EXPA11); INVOLVED IN: plant-type cell wall modification involved in multidimensional cell growth, unidimensional cell growth, plant-type cell wall loosening; LOCATED IN: cell wall; EXPRESSED IN: 14 plant structures; EXPRESSED DURING: 9 growth…
10.7	cell wall.modification	3.39	1.86		c34031/f1p1/1204	(at2g03090 : 139.0) member of Alpha-Expansin Gene Family. Naming convention from the Expansin Working Group (Kende et al, 2004. Plant Mol Bio). Involved in the formation of nematode-induced syncytia in roots of Arabidopsis thaliana.; expansin A15 (EXPA15); INVOLVED IN: plant-type cell wall modification involved in multidimensional cell growth, syncytium formation, unidimensional cell growth, plan…
10.7	cell wall.modification	-3.87	-3.89		c41528/f2p0/960	(at2g03090 : 206.0) member of Alpha-Expansin Gene Family. Naming convention from the Expansin Working Group (Kende et al, 2004. Plant Mol Bio). Involved in the formation of nematode-induced syncytia in roots of Arabidopsis thaliana.; expansin A15 (EXPA15); INVOLVED IN: plant-type cell wall modification involved in multidimensional cell growth, syncytium formation, unidimensional cell growth, plan…
10.7	cell wall.modification	1.77	1.28		c124193/f1p13/4166	(at2g40610 : 359.0) member of Alpha-Expansin Gene Family. Naming convention from the Expansin Working Group (Kende et al, 2004. Plant Mol Bio). Involved in the formation of nematode-induced syncytia in roots of Arabidopsis thaliana.; expansin A8 (EXPA8); INVOLVED IN: plant-type cell wall modification involved in multidimensional cell growth, syncytium formation, unidimensional cell growth, plant-…
10.7	cell wall.modification	2.21	1.39		c45879/f3p0/1317	(at2g40610 : 362.0) member of Alpha-Expansin Gene Family. Naming convention from the Expansin Working Group (Kende et al, 2004. Plant Mol Bio). Involved in the formation of nematode-induced syncytia in roots of Arabidopsis thaliana.; expansin A8 (EXPA8); INVOLVED IN: plant-type cell wall modification involved in multidimensional cell growth, syncytium formation, unidimensional cell growth, plant-…
10.7	cell wall.modification	2.59	2.2		c72037/f38p7/1261	(at2g40610 : 363.0) member of Alpha-Expansin Gene Family. Naming convention from the Expansin Working Group (Kende et al, 2004. Plant Mol Bio). Involved in the formation of nematode-induced syncytia in roots of Arabidopsis thaliana.; expansin A8 (EXPA8); INVOLVED IN: plant-type cell wall modification involved in multidimensional cell growth, syncytium formation, unidimensional cell growth, plant-…
10.7	cell wall.modification	3.85	3.04		c80720/f1p3/4170	(at2g40610 : 363.0) member of Alpha-Expansin Gene Family. Naming convention from the Expansin Working Group (Kende et al, 2004. Plant Mol Bio). Involved in the formation of nematode-induced syncytia in roots of Arabidopsis thaliana.; expansin A8 (EXPA8); INVOLVED IN: plant-type cell wall modification involved in multidimensional cell growth, syncytium formation, unidimensional cell growth, plant-…
10.7	cell wall.modification	2.73	2.11		c74426/f1p1/1423	(at1g26770 : 181.0) Encodes an expansin. Naming convention from the Expansin Working Group (Kende et al, Plant Mol Bio). Involved in the formation of nematode-induced syncytia in roots of Arabidopsis thaliana.; expansin A10 (EXPA10); CONTAINS InterPro DOMAIN/s: Pollen allergen, N-terminal (InterPro:IPR014734), Rare lipoprotein A (InterPro:IPR005132), Pollen allergen/expansin, C-terminal (InterPro…
10.7	cell wall.modification	2.58	2.33		c43692/f2p2/1147	(at1g26770 : 286.0) Encodes an expansin. Naming convention from the Expansin Working Group (Kende et al, Plant Mol Bio). Involved in the formation of nematode-induced syncytia in roots of Arabidopsis thaliana.; expansin A10 (EXPA10); CONTAINS InterPro DOMAIN/s: Pollen allergen, N-terminal (InterPro:IPR014734), Rare lipoprotein A (InterPro:IPR005132), Pollen allergen/expansin, C-terminal (InterPro…
10.7	cell wall.modification	3.01	3.5		c81482/f1p0/2617	(at2g28950 : 284.0) Encodes an expansin. Naming convention from the Expansin Working Group (Kende et al, 2004. Plant Mol Bio). Involved in the formation of nematode-induced syncytia in roots of Arabidopsis thaliana.; expansin A6 (EXPA6); CONTAINS InterPro DOMAIN/s: Barwin-related endoglucanase (InterPro:IPR009009), Pollen allergen, N-terminal (InterPro:IPR014734), Expansin (InterPro:IPR002963), R…
10.7	cell wall.modification	3.24	3		c82679/f6p3/1355	(at2g28950 : 463.0) Encodes an expansin. Naming convention from the Expansin Working Group (Kende et al, 2004. Plant Mol Bio). Involved in the formation of nematode-induced syncytia in roots of Arabidopsis thaliana.; expansin A6 (EXPA6); CONTAINS InterPro DOMAIN/s: Barwin-related endoglucanase (InterPro:IPR009009), Pollen allergen, N-terminal (InterPro:IPR014734), Expansin (InterPro:IPR002963), R…
10.7	cell wall.modification	3.16	2.54		c28098/f2p2/1305	(at2g28950 : 464.0) Encodes an expansin. Naming convention from the Expansin Working Group (Kende et al, 2004. Plant Mol Bio). Involved in the formation of nematode-induced syncytia in roots of Arabidopsis thaliana.; expansin A6 (EXPA6); CONTAINS InterPro DOMAIN/s: Barwin-related endoglucanase (InterPro:IPR009009), Pollen allergen, N-terminal (InterPro:IPR014734), Expansin (InterPro:IPR002963), R…
10.7	cell wall.modification	3.69	3.32		c3794/f1p4/1472	(at2g28950 : 464.0) Encodes an expansin. Naming convention from the Expansin Working Group (Kende et al, 2004. Plant Mol Bio). Involved in the formation of nematode-induced syncytia in roots of Arabidopsis thaliana.; expansin A6 (EXPA6); CONTAINS InterPro DOMAIN/s: Barwin-related endoglucanase (InterPro:IPR009009), Pollen allergen, N-terminal (InterPro:IPR014734), Expansin (InterPro:IPR002963), R…
10.7	cell wall.modification	2.79	2.54		c136102/f1p3/2733	(at2g28950 : 466.0) Encodes an expansin. Naming convention from the Expansin Working Group (Kende et al, 2004. Plant Mol Bio). Involved in the formation of nematode-induced syncytia in roots of Arabidopsis thaliana.; expansin A6 (EXPA6); CONTAINS InterPro DOMAIN/s: Barwin-related endoglucanase (InterPro:IPR009009), Pollen allergen, N-terminal (InterPro:IPR014734), Expansin (InterPro:IPR002963), R…
10.7	cell wall.modification	2.25	3.17		c229/f11p1/1248	(at1g32170 : 428.0) xyloglucan endotransglycosylase-related protein (XTR4); xyloglucan endotransglucosylase/hydrolase 30 (XTH30); FUNCTIONS IN: hydrolase activity, acting on glycosyl bonds, xyloglucan:xyloglucosyl transferase activity, hydrolase activity, hydrolyzing O-glycosyl compounds; INVOLVED IN: carbohydrate metabolic process, cellular glucan metabolic process; LOCATED IN: endomembrane syst…
10.7	cell wall.modification	4.83	5.58		c16708/f4p1/1319	(at1g32170 : 429.0) xyloglucan endotransglycosylase-related protein (XTR4); xyloglucan endotransglucosylase/hydrolase 30 (XTH30); FUNCTIONS IN: hydrolase activity, acting on glycosyl bonds, xyloglucan:xyloglucosyl transferase activity, hydrolase activity, hydrolyzing O-glycosyl compounds; INVOLVED IN: carbohydrate metabolic process, cellular glucan metabolic process; LOCATED IN: endomembrane syst…
10.7	cell wall.modification	-1.65	-3.58	-1.92	c25807/f1p6/1451	(at4g13090 : 350.0) xyloglucan endotransglucosylase/hydrolase 2 (XTH2); FUNCTIONS IN: hydrolase activity, acting on glycosyl bonds, xyloglucan:xyloglucosyl transferase activity, hydrolase activity, hydrolyzing O-glycosyl compounds; INVOLVED IN: carbohydrate metabolic process, cellular glucan metabolic process; LOCATED IN: endomembrane system, cell wall, apoplast; CONTAINS InterPro DOMAIN/s: Xylog…
10.7	cell wall.modification	-2.33	-3.33		c2392/f6p0/1215	(at4g25810 : 270.0) xyloglucan endotransglycosylase-related protein (XTR6); xyloglucan endotransglycosylase 6 (XTR6); FUNCTIONS IN: hydrolase activity, acting on glycosyl bonds, xyloglucan:xyloglucosyl transferase activity, hydrolase activity, hydrolyzing O-glycosyl compounds; INVOLVED IN: carbohydrate metabolic process, cellular glucan metabolic process; LOCATED IN: cell wall; EXPRESSED IN: 14 p…
10.7	cell wall.modification	-2.66	-2.99		c21079/f1p3/1150	(at5g57550 : 232.0) xyloglucan endotransglycosylase-related protein (XTR3); xyloglucan endotransglucosylase/hydrolase 25 (XTH25); FUNCTIONS IN: hydrolase activity, acting on glycosyl bonds, xyloglucan:xyloglucosyl transferase activity; INVOLVED IN: plant-type cell wall biogenesis; LOCATED IN: endomembrane system, cell wall, apoplast; EXPRESSED IN: 9 plant structures; EXPRESSED DURING: 8 growth st…
10.7	cell wall.modification	-4.42	-5.73		c67207/f1p5/1260	(at5g57560 : 397.0) Encodes a cell wall-modifying enzyme, rapidly upregulated in response to environmental stimuli; Touch 4 (TCH4); CONTAINS InterPro DOMAIN/s: Xyloglucan endotransglucosylase/hydrolase (InterPro:IPR016455), Xyloglucan endo-transglycosylase, C-terminal (InterPro:IPR010713), Concanavalin A-like lectin/glucanase, subgroup (InterPro:IPR013320), Concanavalin A-like lectin/glucanase (I…
10.7	cell wall.modification	2.02	1.84		c154676/f4p4/1257	(at5g65730 : 443.0) xyloglucan endotransglucosylase/hydrolase 6 (XTH6); FUNCTIONS IN: hydrolase activity, acting on glycosyl bonds, hydrolase activity, hydrolyzing O-glycosyl compounds, xyloglucan:xyloglucosyl transferase activity; INVOLVED IN: response to water deprivation; LOCATED IN: endomembrane system, cell wall, apoplast; EXPRESSED IN: 21 plant structures; EXPRESSED DURING: 14 growth stages…
10.7	cell wall.modification	2.7	3.5		c16569/f4p4/1326	(at5g65730 : 445.0) xyloglucan endotransglucosylase/hydrolase 6 (XTH6); FUNCTIONS IN: hydrolase activity, acting on glycosyl bonds, hydrolase activity, hydrolyzing O-glycosyl compounds, xyloglucan:xyloglucosyl transferase activity; INVOLVED IN: response to water deprivation; LOCATED IN: endomembrane system, cell wall, apoplast; EXPRESSED IN: 21 plant structures; EXPRESSED DURING: 14 growth stages…
10.7	cell wall.modification		2.91		c13804/f3p1/1133	(loc_os06g48180.1 : 255.0) no description available & (at4g14130 : 248.0) xyloglucan endotransglycosylase-related protein (XTR7); xyloglucan endotransglucosylase/hydrolase 15 (XTH15); FUNCTIONS IN: hydrolase activity, acting on glycosyl bonds, xyloglucan:xyloglucosyl transferase activity, hydrolase activity, hydrolyzing O-glycosyl compounds; INVOLVED IN: N-terminal protein myristoylation, carbohy…
10.7	cell wall.modification		3.11		c22120/f1p0/1181	(loc_os06g48200.1 : 337.0) no description available & (p35694|bru1_soybn : 328.0) Brassinosteroid-regulated protein BRU1 precursor - Glycine max (Soybean) & (at4g30270 : 324.0) encodes a protein similar to endo xyloglucan transferase in sequence. It is also very similar to BRU1 in soybean, which is involved in brassinosteroid response.; xyloglucan endotransglucosylase/hydrolase 24 (XTH24); FUNCTI…
10.7	cell wall.modification		1.83		c68150/f1p2/1050	(p35694|bru1_soybn : 286.0) Brassinosteroid-regulated protein BRU1 precursor - Glycine max (Soybean) & (at3g23730 : 283.0) xyloglucan endotransglucosylase/hydrolase 16 (XTH16); FUNCTIONS IN: hydrolase activity, acting on glycosyl bonds, hydrolase activity, hydrolyzing O-glycosyl compounds, xyloglucan:xyloglucosyl transferase activity; INVOLVED IN: carbohydrate metabolic process, cellular glucan m…
10.7	cell wall.modification	5.62	5.44		c41502/f4p9/1331	(p93349|xth_tobac : 491.0) Probable xyloglucan endotransglucosylase/hydrolase protein precursor (EC 2.4.1.207) - Nicotiana tabacum (Common tobacco) & (at2g06850 : 444.0) endoxyloglucan transferase (EXGT-A1) gene; xyloglucan endotransglucosylase/hydrolase 4 (XTH4); FUNCTIONS IN: hydrolase activity, acting on glycosyl bonds, xyloglucan:xyloglucosyl transferase activity; INVOLVED IN: response to aux…
hemicellulose
10.3	cell wall.hemicellulose synthesis	-1.28	-1.36		c72611/f3p1/2695	(at5g62620 : 816.0) Galactosyltransferase family protein; FUNCTIONS IN: transferase activity, transferring hexosyl groups, sugar binding, galactosyltransferase activity; INVOLVED IN: protein amino acid glycosylation; EXPRESSED IN: 22 plant structures; EXPRESSED DURING: 13 growth stages; CONTAINS InterPro DOMAIN/s: Galectin, carbohydrate recognition domain (InterPro:IPR001079), Glycosyl transferas…
cellulose synthesis
10.2.2	cell wall.cellulose synthesis.COBRA	-4.96	-4.91		c34113/f1p0/1419	(at3g02210 : 650.0) COBRA-like protein 1 precursor (COBL1); CONTAINS InterPro DOMAIN/s: Glycosyl-phosphatidyl inositol-anchored, plant (InterPro:IPR006918), COBRA-like (InterPro:IPR017391); BEST Arabidopsis thaliana protein match is: COBRA-like protein 2 precursor (TAIR:AT3G29810.1); Has 380 Blast hits to 369 proteins in 30 species: Archae - 0; Bacteria - 0; Metazoa - 0; Fungi - 0; Plants - 380; …
10.2	cell wall.cellulose synthesis	1.65	1.23		c72603/f4p2/2824	(at4g07960 : 738.0) encodes a gene similar to cellulose synthase; Cellulose-synthase-like C12 (CSLC12); FUNCTIONS IN: cellulose synthase activity, transferase activity, transferring glycosyl groups; INVOLVED IN: biological_process unknown; LOCATED IN: cellular_component unknown; EXPRESSED IN: 24 plant structures; EXPRESSED DURING: 15 growth stages; CONTAINS InterPro DOMAIN/s: Glycosyl transferase…
10.2.1	cell wall.cellulose synthesis.cellulose synthase	-1.29	-1.39		c56345/f1p0/1314	(at4g23990 : 160.0) encodes a protein similar to cellulose synthase; cellulose synthase like G3 (CSLG3); FUNCTIONS IN: cellulose synthase activity, transferase activity, transferring glycosyl groups, transferase activity; INVOLVED IN: cellulose biosynthetic process, polysaccharide biosynthetic process; LOCATED IN: membrane; EXPRESSED IN: 13 plant structures; EXPRESSED DURING: 8 growth stages; CON…
10.2.1	cell wall.cellulose synthesis.cellulose synthase	-1.72	-2.32		c150250/f1p4/3651	(at4g32410 : 1862.0) Encodes a cellulose synthase isomer. CESA1 mutants have cellulose defect in the primary cell wall. Multiple lines of evidence suggest that CESA1, along with CESA3 and CESA6 are present in the same plasma membrane complex for cellulose biosynthesis. lasma membrane complex for cellulose biosynthesis. As inferred from the null role of secondary wall-type CesAs, included in a set…
10.2.1	cell wall.cellulose synthesis.cellulose synthase		-1.04		c149871/f1p4/3634	(at4g32410 : 1865.0) Encodes a cellulose synthase isomer. CESA1 mutants have cellulose defect in the primary cell wall. Multiple lines of evidence suggest that CESA1, along with CESA3 and CESA6 are present in the same plasma membrane complex for cellulose biosynthesis. lasma membrane complex for cellulose biosynthesis. As inferred from the null role of secondary wall-type CesAs, included in a set…
10.2.1	cell wall.cellulose synthesis.cellulose synthase	-3.23	-4.96		c124691/f1p4/3940	(at4g39350 : 1716.0) Encodes a cellulose synthase isomer, related to CESA6. As inferred from the null role of secondary wall-type CesAs, included in a set of five primary wall-type CesAs that may support trichome cell wall thickening.; cellulose synthase A2 (CESA2); FUNCTIONS IN: cellulose synthase activity, transferase activity, transferring glycosyl groups; INVOLVED IN: primary cell wall biogen…
10.2	cell wall.cellulose synthesis	-12.02	-4.37		c63034/f2p2/1890	(at5g03760 : 679.0) encodes a beta-mannan synthase that is required for agrobacterium-mediated plant genetic transformation involves a complex interaction between the bacterium and the host plant. 3' UTR is involved in transcriptional regulation and the gene is expressed in the elongation zone of the root.; ATCSLA09; CONTAINS InterPro DOMAIN/s: Glycosyl transferase, family 2 (InterPro:IPR001173);…
10.2	cell wall.cellulose synthesis	-5.04	-6.1		c126046/f1p4/2047	(at5g03760 : 724.0) encodes a beta-mannan synthase that is required for agrobacterium-mediated plant genetic transformation involves a complex interaction between the bacterium and the host plant. 3' UTR is involved in transcriptional regulation and the gene is expressed in the elongation zone of the root.; ATCSLA09; CONTAINS InterPro DOMAIN/s: Glycosyl transferase, family 2 (InterPro:IPR001173);…
10.2	cell wall.cellulose synthesis	-4.31	-5.12		c100354/f7p4/2078	(at5g03760 : 726.0) encodes a beta-mannan synthase that is required for agrobacterium-mediated plant genetic transformation involves a complex interaction between the bacterium and the host plant. 3' UTR is involved in transcriptional regulation and the gene is expressed in the elongation zone of the root.; ATCSLA09; CONTAINS InterPro DOMAIN/s: Glycosyl transferase, family 2 (InterPro:IPR001173);…
10.2	cell wall.cellulose synthesis	2.64	1.26	-1.38	c79445/f1p4/1824	(at5g22740 : 767.0) encodes a beta-mannan synthase based on in vitro enzyme assays from heterologously expressed protein; cellulose synthase-like A02 (CSLA02); CONTAINS InterPro DOMAIN/s: Glycosyl transferase, family 2 (InterPro:IPR001173); BEST Arabidopsis thaliana protein match is: Nucleotide-diphospho-sugar transferases superfamily protein (TAIR:AT5G03760.1); Has 5133 Blast hits to 5129 protei…
10.2	cell wall.cellulose synthesis	2.85	1.54	-1.31	c73028/f2p1/2650	(at5g22740 : 876.0) encodes a beta-mannan synthase based on in vitro enzyme assays from heterologously expressed protein; cellulose synthase-like A02 (CSLA02); CONTAINS InterPro DOMAIN/s: Glycosyl transferase, family 2 (InterPro:IPR001173); BEST Arabidopsis thaliana protein match is: Nucleotide-diphospho-sugar transferases superfamily protein (TAIR:AT5G03760.1); Has 5133 Blast hits to 5129 protei…
10.2	cell wall.cellulose synthesis	-1.19	-1.38		c48561/f1p2/2269	(at5g49720 : 624.0) Encodes a membrane-bound endo-1,4-beta-D-glucanase, involved in cellulose biosynthesis. Loss-of-function mutants have severe cellulose-deficient phenotypes. During cell elongation, KOR1 is associated with Golgi apparatus and early endosome. Inhibition of cellulose biosynthesis promoted a redistribution of KOR1 in subcellular locations. These observations suggest that depositio…
10.2	cell wall.cellulose synthesis	-0.85	-1.38		c120228/f1p4/2319	(at5g49720 : 972.0) Encodes a membrane-bound endo-1,4-beta-D-glucanase, involved in cellulose biosynthesis. Loss-of-function mutants have severe cellulose-deficient phenotypes. During cell elongation, KOR1 is associated with Golgi apparatus and early endosome. Inhibition of cellulose biosynthesis promoted a redistribution of KOR1 in subcellular locations. These observations suggest that depositio…
10.2	cell wall.cellulose synthesis	-1.15	-1.52		c82579/f4p2/2326	(at5g49720 : 973.0) Encodes a membrane-bound endo-1,4-beta-D-glucanase, involved in cellulose biosynthesis. Loss-of-function mutants have severe cellulose-deficient phenotypes. During cell elongation, KOR1 is associated with Golgi apparatus and early endosome. Inhibition of cellulose biosynthesis promoted a redistribution of KOR1 in subcellular locations. These observations suggest that depositio…
10.2.2	cell wall.cellulose synthesis.COBRA	-2.27	-2.65		c58933/f1p0/1066	(at5g60920 : 377.0) Encodes a glycosylphosphatidylinositol-anchored protein localized primarily in the plasma membrane of the longitudinal sides of root cells. Necessary for oriented cell expansion in Arabidopsis. Cob mutants have abnormal roots that expand radially rather than longitudinally under certain growth conditions.; COBRA (COB); FUNCTIONS IN: molecular_function unknown; INVOLVED IN: res…
10.2	cell wall.cellulose synthesis	-1.78	-2.57		c106505/f1p6/4570	(ipr005150 : 1500.0) Cellulose synthase & (at4g39350 : 1421.0) Encodes a cellulose synthase isomer, related to CESA6. As inferred from the null role of secondary wall-type CesAs, included in a set of five primary wall-type CesAs that may support trichome cell wall thickening.; cellulose synthase A2 (CESA2); FUNCTIONS IN: cellulose synthase activity, transferase activity, transferring glycosyl gro…
10.2.1	cell wall.cellulose synthesis.cellulose synthase	-1.78	-2.57		c106505/f1p6/4570	(ipr005150 : 1500.0) Cellulose synthase & (at4g39350 : 1421.0) Encodes a cellulose synthase isomer, related to CESA6. As inferred from the null role of secondary wall-type CesAs, included in a set of five primary wall-type CesAs that may support trichome cell wall thickening.; cellulose synthase A2 (CESA2); FUNCTIONS IN: cellulose synthase activity, transferase activity, transferring glycosyl gro…
10.2	cell wall.cellulose synthesis	1.92	1.45		c77405/f1p1/2302	(q7xuk4|gun12_orysa : 317.0) Endoglucanase 12 (EC 3.2.1.4) (Endo-1,4-beta glucanase 12) (OsGLU3) - Oryza sativa (Rice) & (loc_os04g41970.1 : 317.0) no description available & (at1g65610 : 315.0) KORRIGAN 2 (KOR2); FUNCTIONS IN: hydrolase activity, hydrolyzing O-glycosyl compounds, catalytic activity; INVOLVED IN: carbohydrate metabolic process; LOCATED IN: cellular_component unknown; EXPRESSED IN…
cell wall precursor synthesis
10.1.10	cell wall.precursor synthesis.RHM		-1.02		c105705/f1p8/4346	(at1g63000 : 504.0) nucleotide-rhamnose synthase/epimerase-reductase (NRS/ER); FUNCTIONS IN: UDP-4-keto-rhamnose-4-keto-reductase activity, dTDP-4-dehydrorhamnose reductase activity, UDP-4-keto-6-deoxy-glucose-3,5-epimerase activity, dTDP-4-dehydrorhamnose 3,5-epimerase activity; INVOLVED IN: dTDP-rhamnose biosynthetic process, UDP-rhamnose biosynthetic process; LOCATED IN: soluble fraction, plas…
10.1.11	cell wall.precursor synthesis.UER		-1.02		c105705/f1p8/4346	(at1g63000 : 504.0) nucleotide-rhamnose synthase/epimerase-reductase (NRS/ER); FUNCTIONS IN: UDP-4-keto-rhamnose-4-keto-reductase activity, dTDP-4-dehydrorhamnose reductase activity, UDP-4-keto-6-deoxy-glucose-3,5-epimerase activity, dTDP-4-dehydrorhamnose 3,5-epimerase activity; INVOLVED IN: dTDP-rhamnose biosynthetic process, UDP-rhamnose biosynthetic process; LOCATED IN: soluble fraction, plas…
10.1.10	cell wall.precursor synthesis.RHM		-1.17		c71667/f4p8/1201	(at1g63000 : 508.0) nucleotide-rhamnose synthase/epimerase-reductase (NRS/ER); FUNCTIONS IN: UDP-4-keto-rhamnose-4-keto-reductase activity, dTDP-4-dehydrorhamnose reductase activity, UDP-4-keto-6-deoxy-glucose-3,5-epimerase activity, dTDP-4-dehydrorhamnose 3,5-epimerase activity; INVOLVED IN: dTDP-rhamnose biosynthetic process, UDP-rhamnose biosynthetic process; LOCATED IN: soluble fraction, plas…
10.1.11	cell wall.precursor synthesis.UER		-1.17		c71667/f4p8/1201	(at1g63000 : 508.0) nucleotide-rhamnose synthase/epimerase-reductase (NRS/ER); FUNCTIONS IN: UDP-4-keto-rhamnose-4-keto-reductase activity, dTDP-4-dehydrorhamnose reductase activity, UDP-4-keto-6-deoxy-glucose-3,5-epimerase activity, dTDP-4-dehydrorhamnose 3,5-epimerase activity; INVOLVED IN: dTDP-rhamnose biosynthetic process, UDP-rhamnose biosynthetic process; LOCATED IN: soluble fraction, plas…
10.1.5	cell wall.precursor synthesis.UXS		-0.99		c154632/f10p8/1329	(at2g28760 : 634.0) UDP-XYL synthase 6 (UXS6); FUNCTIONS IN: coenzyme binding, binding, catalytic activity; INVOLVED IN: cellular metabolic process, nucleotide-sugar metabolic process, metabolic process; LOCATED IN: plasma membrane; EXPRESSED IN: 24 plant structures; EXPRESSED DURING: 13 growth stages; CONTAINS InterPro DOMAIN/s: NAD-dependent epimerase/dehydratase (InterPro:IPR001509), NAD(P)-bi…
10.1.1.1	cell wall.precursor synthesis.NDP sugar pyrophosphorylase.GDP mannose	-3.98	-4.25		c16868/f9p3/1386	(at2g39770 : 663.0) Encodes a GDP-mannose pyrophosphorylase/ mannose-1-pyrophosphatase. This enzyme provides GDP-mannose, which is used for cell wall carbohydrate biosynthesis and protein glycosylation as well as for ascorbate (vitamin C) biosynthesis. Mutations in this gene confer hypersensitivity to NH4+.; CYTOKINESIS DEFECTIVE 1 (CYT1); CONTAINS InterPro DOMAIN/s: Trimeric LpxA-like (InterPro:…
10.1.1.1	cell wall.precursor synthesis.NDP sugar pyrophosphorylase.GDP mannose	-1.11	-1.48	A	c17717/f2p0/1502	(at2g39770 : 663.0) Encodes a GDP-mannose pyrophosphorylase/ mannose-1-pyrophosphatase. This enzyme provides GDP-mannose, which is used for cell wall carbohydrate biosynthesis and protein glycosylation as well as for ascorbate (vitamin C) biosynthesis. Mutations in this gene confer hypersensitivity to NH4+.; CYTOKINESIS DEFECTIVE 1 (CYT1); CONTAINS InterPro DOMAIN/s: Trimeric LpxA-like (InterPro:…
10.1.1.1	cell wall.precursor synthesis.NDP sugar pyrophosphorylase.GDP mannose	-3.69	-3.65		c15250/f7p2/1459	(at2g39770 : 664.0) Encodes a GDP-mannose pyrophosphorylase/ mannose-1-pyrophosphatase. This enzyme provides GDP-mannose, which is used for cell wall carbohydrate biosynthesis and protein glycosylation as well as for ascorbate (vitamin C) biosynthesis. Mutations in this gene confer hypersensitivity to NH4+.; CYTOKINESIS DEFECTIVE 1 (CYT1); CONTAINS InterPro DOMAIN/s: Trimeric LpxA-like (InterPro:…
10.1.5	cell wall.precursor synthesis.UXS	1.88	1.1		c66811/f1p0/1448	(at2g47650 : 581.0) encodes a protein similar to UDP-glucuronic acid decarboxylase. UDP-glucuronic acid decarboxylase produces UDP-xylose, which is a substrate for many cell wall carbohydrates including hemicellulose and pectin. UDP-xylose is also known to feedback regulate several cell wall biosynthetic enzymes.; UDP-xylose synthase 4 (UXS4); CONTAINS InterPro DOMAIN/s: NAD-dependent epimerase/d…
10.1.5	cell wall.precursor synthesis.UXS		-2.29		c56653/f1p0/1485	(at3g46440 : 368.0) encodes a protein similar to UDP-glucuronic acid decarboxylase. UDP-glucuronic acid decarboxylase produces UDP-xylose, which is a substrate for many cell wall carbohydrates including hemicellulose and pectin. UDP-xylose is also known to feedback regulate several cell wall biosynthetic enzymes.; UDP-XYL synthase 5 (UXS5); FUNCTIONS IN: UDP-glucuronate decarboxylase activity, ca…
10.1.4	cell wall.precursor synthesis.UDP-Glc dehydrogenase (UGD)		-1.19		c37598/f1p1/1586	(loc_os12g25700.3 : 769.0) no description available & (q96558|ugdh_soybn : 761.0) UDP-glucose 6-dehydrogenase (EC 1.1.1.22) (UDP-Glc dehydrogenase) (UDP-GlcDH) (UDPGDH) - Glycine max (Soybean) & (at3g29360 : 759.0) UDP-glucose 6-dehydrogenase family protein; FUNCTIONS IN: in 6 functions; INVOLVED IN: oxidation reduction, metabolic process; LOCATED IN: cytosol, nucleus; EXPRESSED IN: 25 plant stru…
Cell wall degradation
cellulase
10.6.1	cell wall.degradation.cellulases and beta -1,4-glucanases	3.06	2.14		c20983/f4p6/1797	(at1g71380 : 728.0) cellulase 3 (CEL3); FUNCTIONS IN: hydrolase activity, hydrolyzing O-glycosyl compounds, catalytic activity; INVOLVED IN: carbohydrate metabolic process; LOCATED IN: cell wall, plasma membrane, plant-type cell wall; EXPRESSED IN: 7 plant structures; EXPRESSED DURING: L mature pollen stage, M germinated pollen stage, 4 anthesis, petal differentiation and expansion stage; CONTAIN…
10.6.1	cell wall.degradation.cellulases and beta -1,4-glucanases	3.19	2.16		c54258/f1p3/2166	(at1g22880 : 733.0) cellulase 5 (CEL5); FUNCTIONS IN: hydrolase activity, hydrolyzing O-glycosyl compounds, catalytic activity; INVOLVED IN: carbohydrate metabolic process; LOCATED IN: cell wall, plasma membrane, plant-type cell wall; EXPRESSED IN: root; CONTAINS InterPro DOMAIN/s: Six-hairpin glycosidase (InterPro:IPR012341), Glycoside hydrolase, family 9, active site (InterPro:IPR018221), Six-h…
10.6.1	cell wall.degradation.cellulases and beta -1,4-glucanases	3.15	2.42		c36968/f1p1/729	(q6l4i2|gun15_orysa : 135.0) Endoglucanase 15 precursor (EC 3.2.1.4) (Endo-1,4-beta glucanase 15) - Oryza sativa (Rice) & (loc_os05g12150.1 : 135.0) no description available & (at4g11050 : 134.0) glycosyl hydrolase 9C3 (GH9C3); FUNCTIONS IN: carbohydrate binding, hydrolase activity, hydrolyzing O-glycosyl compounds, catalytic activity; INVOLVED IN: carbohydrate metabolic process; LOCATED IN: endo…
10.6.1	cell wall.degradation.cellulases and beta -1,4-glucanases	3.55	2.96		c38623/f2p1/2219	(loc_os01g56510.5 : 896.0) no description available & (at5g20950 : 894.0) Glycosyl hydrolase family protein; FUNCTIONS IN: hydrolase activity, hydrolyzing O-glycosyl compounds; INVOLVED IN: carbohydrate metabolic process; LOCATED IN: cell wall, membrane, plant-type cell wall; EXPRESSED IN: 25 plant structures; EXPRESSED DURING: 13 growth stages; CONTAINS InterPro DOMAIN/s: Glycoside hydrolase, fa…
10.6.1	cell wall.degradation.cellulases and beta -1,4-glucanases			-3.2	c55714/f3p1/1761	(at2g32990 : 759.0) glycosyl hydrolase 9B8 (GH9B8); FUNCTIONS IN: hydrolase activity, hydrolyzing O-glycosyl compounds, catalytic activity; INVOLVED IN: carbohydrate metabolic process; LOCATED IN: endomembrane system; EXPRESSED IN: 17 plant structures; EXPRESSED DURING: 11 growth stages; CONTAINS InterPro DOMAIN/s: Six-hairpin glycosidase (InterPro:IPR012341), Glycoside hydrolase, family 9, activ…
10.6.1	cell wall.degradation.cellulases and beta -1,4-glucanases			-2.05	c55887/f1p0/2038	(at1g22880 : 489.0) cellulase 5 (CEL5); FUNCTIONS IN: hydrolase activity, hydrolyzing O-glycosyl compounds, catalytic activity; INVOLVED IN: carbohydrate metabolic process; LOCATED IN: cell wall, plasma membrane, plant-type cell wall; EXPRESSED IN: root; CONTAINS InterPro DOMAIN/s: Six-hairpin glycosidase (InterPro:IPR012341), Glycoside hydrolase, family 9, active site (InterPro:IPR018221), Six-h…
Mannan-xylose-arabinose-fucose
10.6.2	cell wall.degradation.mannan-xylose-arabinose-fucose	-4.42	-5.73		c67207/f1p5/1260	(at5g57560 : 397.0) Encodes a cell wall-modifying enzyme, rapidly upregulated in response to environmental stimuli; Touch 4 (TCH4); CONTAINS InterPro DOMAIN/s: Xyloglucan endotransglucosylase/hydrolase (InterPro:IPR016455), Xyloglucan endo-transglycosylase, C-terminal (InterPro:IPR010713), Concanavalin A-like lectin/glucanase, subgroup (InterPro:IPR013320), Concanavalin A-like lectin/glucanase (I…
10.6.2	cell wall.degradation.mannan-xylose-arabinose-fucose	-3.38	-3.97		c78566/f1p1/2033	(loc_os01g47400.1 : 330.0) no description available & (at5g66460 : 302.0) Glycosyl hydrolase superfamily protein; FUNCTIONS IN: cation binding, hydrolase activity, hydrolyzing O-glycosyl compounds, catalytic activity; INVOLVED IN: carbohydrate metabolic process; LOCATED IN: endomembrane system; EXPRESSED IN: 17 plant structures; EXPRESSED DURING: 4 anthesis, C globular stage, 4 leaf senescence st…
10.6.2	cell wall.degradation.mannan-xylose-arabinose-fucose	-2.33	-3.33		c2392/f6p0/1215	(at4g25810 : 270.0) xyloglucan endotransglycosylase-related protein (XTR6); xyloglucan endotransglycosylase 6 (XTR6); FUNCTIONS IN: hydrolase activity, acting on glycosyl bonds, xyloglucan:xyloglucosyl transferase activity, hydrolase activity, hydrolyzing O-glycosyl compounds; INVOLVED IN: carbohydrate metabolic process, cellular glucan metabolic process; LOCATED IN: cell wall; EXPRESSED IN: 14 p…
10.6.2	cell wall.degradation.mannan-xylose-arabinose-fucose	-2.66	-2.99		c21079/f1p3/1150	(at5g57550 : 232.0) xyloglucan endotransglycosylase-related protein (XTR3); xyloglucan endotransglucosylase/hydrolase 25 (XTH25); FUNCTIONS IN: hydrolase activity, acting on glycosyl bonds, xyloglucan:xyloglucosyl transferase activity; INVOLVED IN: plant-type cell wall biogenesis; LOCATED IN: endomembrane system, cell wall, apoplast; EXPRESSED IN: 9 plant structures; EXPRESSED DURING: 8 growth st…
10.6.2	cell wall.degradation.mannan-xylose-arabinose-fucose		-2.16	-1.5	c78126/f2p9/2699	(at5g64570 : 1048.0) Encodes a beta-d-xylosidase that belongs to family 3 of glycoside hydrolases.; beta-D-xylosidase 4 (XYL4); FUNCTIONS IN: xylan 1,4-beta-xylosidase activity, hydrolase activity, hydrolyzing O-glycosyl compounds; INVOLVED IN: xylan catabolic process; LOCATED IN: apoplast, cell wall; EXPRESSED IN: 24 plant structures; EXPRESSED DURING: 13 growth stages; CONTAINS InterPro DOMAIN/…
10.6.2	cell wall.degradation.mannan-xylose-arabinose-fucose		-1.08	-1.64	c34664/f15p9/2597	(at5g64570 : 1050.0) Encodes a beta-d-xylosidase that belongs to family 3 of glycoside hydrolases.; beta-D-xylosidase 4 (XYL4); FUNCTIONS IN: xylan 1,4-beta-xylosidase activity, hydrolase activity, hydrolyzing O-glycosyl compounds; INVOLVED IN: xylan catabolic process; LOCATED IN: apoplast, cell wall; EXPRESSED IN: 24 plant structures; EXPRESSED DURING: 13 growth stages; CONTAINS InterPro DOMAIN/…
10.6.2	cell wall.degradation.mannan-xylose-arabinose-fucose			-1.27	c76968/f1p0/2616	(at1g78060 : 337.0) Glycosyl hydrolase family protein; FUNCTIONS IN: hydrolase activity, hydrolyzing O-glycosyl compounds; INVOLVED IN: carbohydrate metabolic process; LOCATED IN: apoplast, cell wall, chloroplast, plant-type cell wall; EXPRESSED IN: 22 plant structures; EXPRESSED DURING: 13 growth stages; CONTAINS InterPro DOMAIN/s: Glycoside hydrolase, family 3, N-terminal (InterPro:IPR001764), …
10.6.2	cell wall.degradation.mannan-xylose-arabinose-fucose	2.73	1.46		c76968/f1p0/2616	(at1g78060 : 337.0) Glycosyl hydrolase family protein; FUNCTIONS IN: hydrolase activity, hydrolyzing O-glycosyl compounds; INVOLVED IN: carbohydrate metabolic process; LOCATED IN: apoplast, cell wall, chloroplast, plant-type cell wall; EXPRESSED IN: 22 plant structures; EXPRESSED DURING: 13 growth stages; CONTAINS InterPro DOMAIN/s: Glycoside hydrolase, family 3, N-terminal (InterPro:IPR001764), …
10.6.2	cell wall.degradation.mannan-xylose-arabinose-fucose	2.53	1.73		c60737/f3p4/3083	(p48981|bgal_maldo : 1119.0) Beta-galactosidase precursor (EC 3.2.1.23) (Lactase) (Acid beta-galactosidase) (Exo-(1-->4)-beta-D-galactanase) - Malus domestica (Apple) (Malus sylvestris) & (at3g13750 : 1087.0) beta-galactosidase, glycosyl hydrolase family 35; beta galactosidase 1 (BGAL1); FUNCTIONS IN: beta-galactosidase activity; INVOLVED IN: carbohydrate metabolic process; LOCATED IN: cell wall,…
10.6.2	cell wall.degradation.mannan-xylose-arabinose-fucose	2.88	1.85		c81368/f1p0/2597	(at1g78060 : 692.0) Glycosyl hydrolase family protein; FUNCTIONS IN: hydrolase activity, hydrolyzing O-glycosyl compounds; INVOLVED IN: carbohydrate metabolic process; LOCATED IN: apoplast, cell wall, chloroplast, plant-type cell wall; EXPRESSED IN: 22 plant structures; EXPRESSED DURING: 13 growth stages; CONTAINS InterPro DOMAIN/s: Glycoside hydrolase, family 3, N-terminal (InterPro:IPR001764), …
10.6.2	cell wall.degradation.mannan-xylose-arabinose-fucose	3.72	2.71		c24455/f1p1/1721	(loc_os01g47400.1 : 302.0) no description available & (at5g66460 : 274.0) Glycosyl hydrolase superfamily protein; FUNCTIONS IN: cation binding, hydrolase activity, hydrolyzing O-glycosyl compounds, catalytic activity; INVOLVED IN: carbohydrate metabolic process; LOCATED IN: endomembrane system; EXPRESSED IN: 17 plant structures; EXPRESSED DURING: 4 anthesis, C globular stage, 4 leaf senescence st…
10.6.2	cell wall.degradation.mannan-xylose-arabinose-fucose		2.91		c13804/f3p1/1133	(loc_os06g48180.1 : 255.0) no description available & (at4g14130 : 248.0) xyloglucan endotransglycosylase-related protein (XTR7); xyloglucan endotransglucosylase/hydrolase 15 (XTH15); FUNCTIONS IN: hydrolase activity, acting on glycosyl bonds, xyloglucan:xyloglucosyl transferase activity, hydrolase activity, hydrolyzing O-glycosyl compounds; INVOLVED IN: N-terminal protein myristoylation, carbohy…
10.6.2	cell wall.degradation.mannan-xylose-arabinose-fucose	3.5	2.97		c68010/f1p0/1598	(loc_os01g47400.1 : 202.0) no description available & (at3g10890 : 201.0) Glycosyl hydrolase superfamily protein; FUNCTIONS IN: cation binding, hydrolase activity, hydrolyzing O-glycosyl compounds, catalytic activity; INVOLVED IN: carbohydrate metabolic process; LOCATED IN: endomembrane system; EXPRESSED IN: central cell, petal, embryo, leaf whorl, flower; EXPRESSED DURING: 4 anthesis, C globular…
10.6.2	cell wall.degradation.mannan-xylose-arabinose-fucose		3.11		c22120/f1p0/1181	(loc_os06g48200.1 : 337.0) no description available & (p35694|bru1_soybn : 328.0) Brassinosteroid-regulated protein BRU1 precursor - Glycine max (Soybean) & (at4g30270 : 324.0) encodes a protein similar to endo xyloglucan transferase in sequence. It is also very similar to BRU1 in soybean, which is involved in brassinosteroid response.; xyloglucan endotransglucosylase/hydrolase 24 (XTH24); FUNCTI…
10.6.2	cell wall.degradation.mannan-xylose-arabinose-fucose			-1.51	c74794/f1p9/2693	(at5g49360 : 1016.0) Encodes a bifunctional {beta}-D-xylosidase/{alpha}-L-arabinofuranosidase required for pectic arabinan modification. Located in the extracellular matrix. Gene is expressed specifically in tissues undergoing secondary wall thickening. This is a member of glycosyl hydrolase family 3 and has six other closely related members.; beta-xylosidase 1 (BXL1); FUNCTIONS IN: alpha-N-arabi…
10.6.2	cell wall.degradation.mannan-xylose-arabinose-fucose			-1.49	c67129/f5p6/2966	(p48981|bgal_maldo : 1121.0) Beta-galactosidase precursor (EC 3.2.1.23) (Lactase) (Acid beta-galactosidase) (Exo-(1-->4)-beta-D-galactanase) - Malus domestica (Apple) (Malus sylvestris) & (at3g13750 : 1089.0) beta-galactosidase, glycosyl hydrolase family 35; beta galactosidase 1 (BGAL1); FUNCTIONS IN: beta-galactosidase activity; INVOLVED IN: carbohydrate metabolic process; LOCATED IN: cell wall,…
10.6.2	cell wall.degradation.mannan-xylose-arabinose-fucose			-1.43	c73998/f1p12/3021	(at5g49360 : 862.0) Encodes a bifunctional {beta}-D-xylosidase/{alpha}-L-arabinofuranosidase required for pectic arabinan modification. Located in the extracellular matrix. Gene is expressed specifically in tissues undergoing secondary wall thickening. This is a member of glycosyl hydrolase family 3 and has six other closely related members.; beta-xylosidase 1 (BXL1); FUNCTIONS IN: alpha-N-arabin…
10.6.2	cell wall.degradation.mannan-xylose-arabinose-fucose			-1.36	c72504/f4p4/2716	(at5g49360 : 584.0) Encodes a bifunctional {beta}-D-xylosidase/{alpha}-L-arabinofuranosidase required for pectic arabinan modification. Located in the extracellular matrix. Gene is expressed specifically in tissues undergoing secondary wall thickening. This is a member of glycosyl hydrolase family 3 and has six other closely related members.; beta-xylosidase 1 (BXL1); FUNCTIONS IN: alpha-N-arabin…
pectate lyases and polygalacturonases
10.6.3	cell wall.degradation.pectate lyases and polygalacturonases	-2.11	-3.19		c32281/f2p1/2368	(at1g09910 : 735.0) Rhamnogalacturonate lyase family protein; FUNCTIONS IN: lyase activity; INVOLVED IN: carbohydrate metabolic process; LOCATED IN: cellular_component unknown; EXPRESSED IN: 23 plant structures; EXPRESSED DURING: 13 growth stages; CONTAINS InterPro DOMAIN/s: Glycoside hydrolase-type carbohydrate-binding (InterPro:IPR011013), Rhamnogalacturonate lyase (InterPro:IPR010325), Carbohy…
10.6.3	cell wall.degradation.pectate lyases and polygalacturonases	-1.87	-2.79		c45376/f2p0/1547	(at4g23500 : 689.0) Pectin lyase-like superfamily protein; FUNCTIONS IN: polygalacturonase activity; INVOLVED IN: carbohydrate metabolic process; LOCATED IN: cell wall; CONTAINS InterPro DOMAIN/s: Pectin lyase fold/virulence factor (InterPro:IPR011050), Glycoside hydrolase, family 28 (InterPro:IPR000743), Pectin lyase fold (InterPro:IPR012334), Parallel beta-helix repeat (InterPro:IPR006626); BES…
10.6.3	cell wall.degradation.pectate lyases and polygalacturonases	2.14	1.15		c53990/f1p1/1359	(at4g24780 : 325.0) Pectin lyase-like superfamily protein; CONTAINS InterPro DOMAIN/s: Pectin lyase fold/virulence factor (InterPro:IPR011050), AmbAllergen (InterPro:IPR018082), Pectate lyase/Amb allergen (InterPro:IPR002022), Pectin lyase fold (InterPro:IPR012334); BEST Arabidopsis thaliana protein match is: Pectin lyase-like superfamily protein (TAIR:AT5G63180.1). & (loc_os04g05050.1 : 308.0) n…
10.6.3	cell wall.degradation.pectate lyases and polygalacturonases	2.7	1.45		c42639/f1p6/2029	(at4g24780 : 650.0) Pectin lyase-like superfamily protein; CONTAINS InterPro DOMAIN/s: Pectin lyase fold/virulence factor (InterPro:IPR011050), AmbAllergen (InterPro:IPR018082), Pectate lyase/Amb allergen (InterPro:IPR002022), Pectin lyase fold (InterPro:IPR012334); BEST Arabidopsis thaliana protein match is: Pectin lyase-like superfamily protein (TAIR:AT5G63180.1). & (loc_os04g05050.1 : 604.0) n…
10.6.3	cell wall.degradation.pectate lyases and polygalacturonases	2.64	1.64		c53277/f6p4/1718	(at4g24780 : 651.0) Pectin lyase-like superfamily protein; CONTAINS InterPro DOMAIN/s: Pectin lyase fold/virulence factor (InterPro:IPR011050), AmbAllergen (InterPro:IPR018082), Pectate lyase/Amb allergen (InterPro:IPR002022), Pectin lyase fold (InterPro:IPR012334); BEST Arabidopsis thaliana protein match is: Pectin lyase-like superfamily protein (TAIR:AT5G63180.1). & (loc_os04g05050.1 : 605.0) n…
10.6.3	cell wall.degradation.pectate lyases and polygalacturonases	2.53	1.89		c73712/f1p1/1440	(at5g06860 : 233.0) Encodes a polygalacturonase inhibiting protein involved in defense response. PGIPs inhibit the function of cell wall pectin degrading enzymes such as those produced by fungal pathogens. PGIP1 is induced by fungal infection.; polygalacturonase inhibiting protein 1 (PGIP1); FUNCTIONS IN: polygalacturonase inhibitor activity; INVOLVED IN: signal transduction, defense response; LO…
10.6.3	cell wall.degradation.pectate lyases and polygalacturonases	2.9	2.16		c75243/f2p2/2247	(loc_os04g05050.1 : 615.0) no description available & (at4g13710 : 607.0) Pectin lyase-like superfamily protein; FUNCTIONS IN: lyase activity, pectate lyase activity; INVOLVED IN: biological_process unknown; LOCATED IN: endomembrane system; EXPRESSED IN: 20 plant structures; EXPRESSED DURING: 6 growth stages; CONTAINS InterPro DOMAIN/s: Pectin lyase fold/virulence factor (InterPro:IPR011050), Amb…
10.6.3	cell wall.degradation.pectate lyases and polygalacturonases	2.86	2.37		c72896/f3p1/2145	(loc_os04g05050.1 : 677.0) no description available & (at4g13710 : 663.0) Pectin lyase-like superfamily protein; FUNCTIONS IN: lyase activity, pectate lyase activity; INVOLVED IN: biological_process unknown; LOCATED IN: endomembrane system; EXPRESSED IN: 20 plant structures; EXPRESSED DURING: 6 growth stages; CONTAINS InterPro DOMAIN/s: Pectin lyase fold/virulence factor (InterPro:IPR011050), Amb…
10.6.3	cell wall.degradation.pectate lyases and polygalacturonases	2.95	2.46		c4827/f1p1/1009	(loc_os04g05050.2 : 105.0) no description available & (at1g04680 : 95.9) Pectin lyase-like superfamily protein; FUNCTIONS IN: lyase activity, pectate lyase activity; INVOLVED IN: biological_process unknown; LOCATED IN: membrane; EXPRESSED IN: 23 plant structures; EXPRESSED DURING: 13 growth stages; CONTAINS InterPro DOMAIN/s: Pectin lyase fold/virulence factor (InterPro:IPR011050), AmbAllergen (I…
10.6.3	cell wall.degradation.pectate lyases and polygalacturonases	4.01	3.25		c10123/f5p2/1359	(loc_os10g26940.1 : 128.0) no description available & (at1g23760 : 118.0) Encodes aromatic rich glycoprotein JP630.; JP630; CONTAINS InterPro DOMAIN/s: BURP (InterPro:IPR004873); BEST Arabidopsis thaliana protein match is: polygalacturonase 2 (TAIR:AT1G70370.2); Has 1783 Blast hits to 1423 proteins in 248 species: Archae - 0; Bacteria - 362; Metazoa - 287; Fungi - 197; Plants - 556; Viruses - 4; …
10.6.3	cell wall.degradation.pectate lyases and polygalacturonases	4.55	5.02		c208/f25p3/1462	(p48979|pglr_prupe : 513.0) Polygalacturonase precursor (EC 3.2.1.15) (PG) (Pectinase) - Prunus persica (Peach) & (at3g59850 : 502.0) Pectin lyase-like superfamily protein; FUNCTIONS IN: polygalacturonase activity; INVOLVED IN: carbohydrate metabolic process; LOCATED IN: endomembrane system; EXPRESSED IN: embryo, pedicel; EXPRESSED DURING: 4 anthesis, C globular stage; CONTAINS InterPro DOMAIN/s:…
10.6.3	cell wall.degradation.pectate lyases and polygalacturonases	5.92	5.46		c5775/f1p4/1578	(p48979|pglr_prupe : 536.0) Polygalacturonase precursor (EC 3.2.1.15) (PG) (Pectinase) - Prunus persica (Peach) & (at3g59850 : 514.0) Pectin lyase-like superfamily protein; FUNCTIONS IN: polygalacturonase activity; INVOLVED IN: carbohydrate metabolic process; LOCATED IN: endomembrane system; EXPRESSED IN: embryo, pedicel; EXPRESSED DURING: 4 anthesis, C globular stage; CONTAINS InterPro DOMAIN/s:…
10.6.3	cell wall.degradation.pectate lyases and polygalacturonases			-2.02	c68999/f1p1/1610	(p48979|pglr_prupe : 454.0) Polygalacturonase precursor (EC 3.2.1.15) (PG) (Pectinase) - Prunus persica (Peach) & (at3g59850 : 444.0) Pectin lyase-like superfamily protein; FUNCTIONS IN: polygalacturonase activity; INVOLVED IN: carbohydrate metabolic process; LOCATED IN: endomembrane system; EXPRESSED IN: embryo, pedicel; EXPRESSED DURING: 4 anthesis, C globular stage; CONTAINS InterPro DOMAIN/s:…

## Sheet: phenylpropanoid
		Log2fod change
Bin code	Bin name	Y vs G	R vs G	R vs Y	ID	Description
16.2.1.8	secondary metabolism.phenylpropanoids.lignin biosynthesis.F5H	-4.28	-5.69		c87745/f1p0/1875	(o81974|c71d8_soybn : 470.0) Cytochrome P450 71D8 (EC 1.14.-.-) (P450 CP7) - Glycine max (Soybean) & (loc_os02g09200.1 : 412.0) no description available & (at3g26320 : 335.0) putative cytochrome P450; "cytochrome P450, family 71, subfamily B, polypeptide 36" (CYP71B36); FUNCTIONS IN: electron carrier activity, monooxygenase activity, iron ion binding, oxygen binding, heme binding; INVOLVED IN: ox…
16.2.1.7	secondary metabolism.phenylpropanoids.lignin biosynthesis.CCR1	-4.57	-4.65		c50574/f1p0/2017	(at5g14700 : 86.7) NAD(P)-binding Rossmann-fold superfamily protein; FUNCTIONS IN: coenzyme binding, binding, cinnamoyl-CoA reductase activity, catalytic activity; INVOLVED IN: lignin biosynthetic process, cellular metabolic process, metabolic process; LOCATED IN: cellular_component unknown; EXPRESSED IN: 22 plant structures; EXPRESSED DURING: 13 growth stages; CONTAINS InterPro DOMAIN/s: NAD-dep…
16.2.1.7	secondary metabolism.phenylpropanoids.lignin biosynthesis.CCR1		-4.49		c38058/f1p0/764	(at1g80820 : 164.0) Encodes an cinnamoyl CoA reductase isoform. Involved in lignin biosynthesis.; cinnamoyl coa reductase (CCR2); CONTAINS InterPro DOMAIN/s: NAD-dependent epimerase/dehydratase (InterPro:IPR001509), NAD(P)-binding domain (InterPro:IPR016040); BEST Arabidopsis thaliana protein match is: cinnamoyl coa reductase 1 (TAIR:AT1G15950.1); Has 10779 Blast hits to 10766 proteins in 1817 sp…
16.2	secondary metabolism.phenylpropanoids	-2.18	-4.08		c2275/f9p4/1129	(loc_os12g16410.1 : 459.0) no description available & (at1g32100 : 458.0) Encodes a pinoresinol reductase involved in lignan biosynthesis. Expressed strongly in roots and less strongly in stems. Shows specificity for pinoresinol and not lariciresinol.; pinoresinol reductase 1 (PRR1); CONTAINS InterPro DOMAIN/s: NAD(P)-binding domain (InterPro:IPR016040), NmrA-like (InterPro:IPR008030); BEST Arabi…
16.2	secondary metabolism.phenylpropanoids	-2.92	-3.15		c8651/f1p4/1459	(at5g42830 : 387.0) HXXXD-type acyl-transferase family protein; FUNCTIONS IN: transferase activity, transferring acyl groups other than amino-acyl groups, transferase activity; INVOLVED IN: biological_process unknown; LOCATED IN: cellular_component unknown; EXPRESSED IN: 17 plant structures; EXPRESSED DURING: 12 growth stages; CONTAINS InterPro DOMAIN/s: Transferase (InterPro:IPR003480); BEST Ara…
16.2.1.10	secondary metabolism.phenylpropanoids.lignin biosynthesis.CAD		-2.73	-2.13	c145413/f6p4/1467	(p30359|cadh4_tobac : 565.0) Cinnamyl alcohol dehydrogenase (EC 1.1.1.195) (CAD) - Nicotiana tabacum (Common tobacco) & (at4g34230 : 540.0) Encodes a catalytically active cinnamyl alcohol dehydrogenase which uses p-coumaryl aldehyde as a preferred substrate. It can also use sinapyl, caffeyl, coniferyl and d-hydroxyconiferyl aldehydes as substrates.; cinnamyl alcohol dehydrogenase 5 (CAD5); CONTAI…
16.2	secondary metabolism.phenylpropanoids	-2.19	-2.69		c3785/f8p2/1387	(at2g33590 : 404.0) NAD(P)-binding Rossmann-fold superfamily protein; FUNCTIONS IN: coenzyme binding, binding, cinnamoyl-CoA reductase activity, catalytic activity; INVOLVED IN: response to cadmium ion, lignin biosynthetic process; LOCATED IN: cellular_component unknown; EXPRESSED IN: 23 plant structures; EXPRESSED DURING: 13 growth stages; CONTAINS InterPro DOMAIN/s: NAD-dependent epimerase/dehy…
16.2.1.6	secondary metabolism.phenylpropanoids.lignin biosynthesis.CCoAOMT		-2.54	-1.59	c58785/f1p10/1410	(at4g34050 : 461.0) caffeoyl coenzyme A O-methyltransferase 1 (CCoAOMT1); FUNCTIONS IN: caffeoyl-CoA O-methyltransferase activity; INVOLVED IN: coumarin biosynthetic process, response to cadmium ion; LOCATED IN: cytosol; EXPRESSED IN: 24 plant structures; EXPRESSED DURING: 14 growth stages; CONTAINS InterPro DOMAIN/s: O-methyltransferase, family 3 (InterPro:IPR002935); BEST Arabidopsis thaliana p…
16.2.1.10	secondary metabolism.phenylpropanoids.lignin biosynthesis.CAD		-2.25	-2.03	c58877/f2p2/1473	(at4g37980 : 408.0) elicitor-activated gene 3-1 (ELI3-1); FUNCTIONS IN: oxidoreductase activity, zinc ion binding; INVOLVED IN: response to bacterium, plant-type hypersensitive response; EXPRESSED IN: 20 plant structures; EXPRESSED DURING: 13 growth stages; CONTAINS InterPro DOMAIN/s: GroES-like (InterPro:IPR011032), Alcohol dehydrogenase GroES-like (InterPro:IPR013154), Alcohol dehydrogenase, zi…
16.2.1.8	secondary metabolism.phenylpropanoids.lignin biosynthesis.F5H	-1.54	-2.19		c98187/f1p1/1676	(o48923|c71da_soybn : 477.0) Cytochrome P450 71D10 (EC 1.14.-.-) - Glycine max (Soybean) & (loc_os02g09200.1 : 401.0) no description available & (at3g26300 : 335.0) putative cytochrome P450; "cytochrome P450, family 71, subfamily B, polypeptide 34" (CYP71B34); FUNCTIONS IN: electron carrier activity, monooxygenase activity, iron ion binding, oxygen binding, heme binding; INVOLVED IN: oxidation re…
16.2.1.8	secondary metabolism.phenylpropanoids.lignin biosynthesis.F5H		-2.09		c55330/f3p4/1801	(o81974|c71d8_soybn : 377.0) Cytochrome P450 71D8 (EC 1.14.-.-) (P450 CP7) - Glycine max (Soybean) & (loc_os02g09200.1 : 315.0) no description available & (at3g26300 : 271.0) putative cytochrome P450; "cytochrome P450, family 71, subfamily B, polypeptide 34" (CYP71B34); FUNCTIONS IN: electron carrier activity, monooxygenase activity, iron ion binding, oxygen binding, heme binding; INVOLVED IN: ox…
16.2.1.7	secondary metabolism.phenylpropanoids.lignin biosynthesis.CCR1		-2.06	-1.36	c884/f15p5/1353	(at1g15950 : 508.0) Encodes a cinnamoyl CoA reductase. Involved in lignin biosynthesis.; cinnamoyl coa reductase 1 (CCR1); CONTAINS InterPro DOMAIN/s: NAD-dependent epimerase/dehydratase (InterPro:IPR001509), NAD(P)-binding domain (InterPro:IPR016040); BEST Arabidopsis thaliana protein match is: cinnamoyl coa reductase (TAIR:AT1G80820.1); Has 11995 Blast hits to 11983 proteins in 1896 species: Ar…
16.2	secondary metabolism.phenylpropanoids	-1.84	-1.86		c77417/f1p5/2920	(at5g42830 : 253.0) HXXXD-type acyl-transferase family protein; FUNCTIONS IN: transferase activity, transferring acyl groups other than amino-acyl groups, transferase activity; INVOLVED IN: biological_process unknown; LOCATED IN: cellular_component unknown; EXPRESSED IN: 17 plant structures; EXPRESSED DURING: 12 growth stages; CONTAINS InterPro DOMAIN/s: Transferase (InterPro:IPR003480); BEST Ara…
16.2.1.6	secondary metabolism.phenylpropanoids.lignin biosynthesis.CCoAOMT		-1.55		c40459/f2p2/902	(at4g26220 : 283.0) S-adenosyl-L-methionine-dependent methyltransferases superfamily protein; FUNCTIONS IN: O-methyltransferase activity; LOCATED IN: cytosol; EXPRESSED IN: shoot, inflorescence meristem, root, flower; EXPRESSED DURING: petal differentiation and expansion stage, seed development stages; CONTAINS InterPro DOMAIN/s: O-methyltransferase, family 3 (InterPro:IPR002935); BEST Arabidopsi…
16.2.1.6	secondary metabolism.phenylpropanoids.lignin biosynthesis.CCoAOMT		-1.54		c55139/f1p1/1556	(at4g26220 : 287.0) S-adenosyl-L-methionine-dependent methyltransferases superfamily protein; FUNCTIONS IN: O-methyltransferase activity; LOCATED IN: cytosol; EXPRESSED IN: shoot, inflorescence meristem, root, flower; EXPRESSED DURING: petal differentiation and expansion stage, seed development stages; CONTAINS InterPro DOMAIN/s: O-methyltransferase, family 3 (InterPro:IPR002935); BEST Arabidopsi…
16.2.1.10	secondary metabolism.phenylpropanoids.lignin biosynthesis.CAD		-1.48		c84559/f23p5/1360	(o82515|mtdh_medsa : 515.0) Probable mannitol dehydrogenase (EC 1.1.1.255) (NAD-dependent mannitol dehydrogenase) - Medicago sativa (Alfalfa) & (at4g39330 : 512.0) cinnamyl alcohol dehydrogenase 9 (CAD9); FUNCTIONS IN: oxidoreductase activity, zinc ion binding; INVOLVED IN: oxidation reduction; LOCATED IN: apoplast; EXPRESSED IN: 25 plant structures; EXPRESSED DURING: 15 growth stages; CONTAINS I…
16.2.1.8	secondary metabolism.phenylpropanoids.lignin biosynthesis.F5H		-1.14		c33063/f1p2/1894	(o81974|c71d8_soybn : 328.0) Cytochrome P450 71D8 (EC 1.14.-.-) (P450 CP7) - Glycine max (Soybean) & (loc_os02g09200.1 : 275.0) no description available & (at3g26210 : 231.0) putative cytochrome P450; "cytochrome P450, family 71, subfamily B, polypeptide 23" (CYP71B23); FUNCTIONS IN: electron carrier activity, monooxygenase activity, iron ion binding, oxygen binding, heme binding; INVOLVED IN: ox…
16.2.1.3	secondary metabolism.phenylpropanoids.lignin biosynthesis.4CL		-1.12		c144781/f3p0/2038	(o24145|4cl1_tobac : 764.0) 4-coumarate--CoA ligase 1 (EC 6.2.1.12) (4CL 1) (4-coumaroyl-CoA synthase 1) - Nicotiana tabacum (Common tobacco) & (at1g51680 : 675.0) encodes an isoform of 4-coumarate:CoA ligase (4CL), which is involved in the last step of the general phenylpropanoid pathway. In addition to 4-coumarate, it also converts ferulate. The catalytic efficiency was in the following (descen…
16.2	secondary metabolism.phenylpropanoids	0.94	0.95		c53400/f4p3/1494	(at2g33590 : 379.0) NAD(P)-binding Rossmann-fold superfamily protein; FUNCTIONS IN: coenzyme binding, binding, cinnamoyl-CoA reductase activity, catalytic activity; INVOLVED IN: response to cadmium ion, lignin biosynthetic process; LOCATED IN: cellular_component unknown; EXPRESSED IN: 23 plant structures; EXPRESSED DURING: 13 growth stages; CONTAINS InterPro DOMAIN/s: NAD-dependent epimerase/dehy…
16.2.1.1	secondary metabolism.phenylpropanoids.lignin biosynthesis.PAL	2.29	1.06	-1.22	c67348/f1p4/2639	(p25872|pal1_tobac : 709.0) Phenylalanine ammonia-lyase (EC 4.3.1.5) - Nicotiana tabacum (Common tobacco) & (at2g37040 : 664.0) Encodes PAL1, a phenylalanine ammonia-lyase. Arabidopsis has four PALs: AT2G37040 (PAL1), AT3G53260 (PAL2), AT5G04230 (PAL3) and AT3G10340 (PAL4).; PHE ammonia lyase 1 (PAL1); FUNCTIONS IN: phenylalanine ammonia-lyase activity; INVOLVED IN: in 10 processes; LOCATED IN: c…
16.2.1.8	secondary metabolism.phenylpropanoids.lignin biosynthesis.F5H		1.68		c77472/f1p1/1664	(o48923|c71da_soybn : 336.0) Cytochrome P450 71D10 (EC 1.14.-.-) - Glycine max (Soybean) & (loc_os02g09200.1 : 293.0) no description available & (at3g26230 : 239.0) putative cytochrome P450; "cytochrome P450, family 71, subfamily B, polypeptide 24" (CYP71B24); FUNCTIONS IN: electron carrier activity, monooxygenase activity, iron ion binding, oxygen binding, heme binding; INVOLVED IN: oxidation re…
16.2.1.3	secondary metabolism.phenylpropanoids.lignin biosynthesis.4CL	1.65	1.72		c63587/f2p1/1953	(at4g05160 : 763.0) Encodes a peroxisomal protein involved in the activation of fatty acids through esterification with CoA. At4g05160 preferentially activates fatty acids with medium chain length (C6:0 and C7:0) as well as even-numbered long-chain fatty acids (C14:0, C16:0 and C18:0). At4g05160 was also able to catalyze the conversion of OPC-6:0 to its CoA ester and is therefore thought to be in…
16.2	secondary metabolism.phenylpropanoids	2.22	1.93		c24526/f1p1/1078	(at5g01210 : 462.0) HXXXD-type acyl-transferase family protein; FUNCTIONS IN: transferase activity, transferring acyl groups other than amino-acyl groups, transferase activity; INVOLVED IN: biological_process unknown; LOCATED IN: cellular_component unknown; EXPRESSED IN: 22 plant structures; EXPRESSED DURING: 13 growth stages; CONTAINS InterPro DOMAIN/s: Transferase (InterPro:IPR003480); BEST Ara…
16.2.1.8	secondary metabolism.phenylpropanoids.lignin biosynthesis.F5H	1.99	1.95		c31118/f1p7/2302	(at4g36220 : 714.0) encodes ferulate 5-hydroxylase (F5H). Involved in lignin biosynthesis.; ferulic acid 5-hydroxylase 1 (FAH1); FUNCTIONS IN: ferulate 5-hydroxylase activity, monooxygenase activity; INVOLVED IN: lignin biosynthetic process, response to UV-B, phenylpropanoid biosynthetic process; LOCATED IN: endoplasmic reticulum; EXPRESSED IN: 20 plant structures; EXPRESSED DURING: 12 growth sta…
16.2	secondary metabolism.phenylpropanoids		1.96		c78197/f1p0/1896	(at2g33590 : 181.0) NAD(P)-binding Rossmann-fold superfamily protein; FUNCTIONS IN: coenzyme binding, binding, cinnamoyl-CoA reductase activity, catalytic activity; INVOLVED IN: response to cadmium ion, lignin biosynthetic process; LOCATED IN: cellular_component unknown; EXPRESSED IN: 23 plant structures; EXPRESSED DURING: 13 growth stages; CONTAINS InterPro DOMAIN/s: NAD-dependent epimerase/dehy…
16.2.1.10	secondary metabolism.phenylpropanoids.lignin biosynthesis.CAD	2.44	1.97		c19938/f1p0/1660	(q9zrf1|mtdh_fraan : 205.0) Probable mannitol dehydrogenase (EC 1.1.1.255) (NAD-dependent mannitol dehydrogenase) - Fragaria ananassa (Strawberry) & (at4g39330 : 191.0) cinnamyl alcohol dehydrogenase 9 (CAD9); FUNCTIONS IN: oxidoreductase activity, zinc ion binding; INVOLVED IN: oxidation reduction; LOCATED IN: apoplast; EXPRESSED IN: 25 plant structures; EXPRESSED DURING: 15 growth stages; CONTA…
16.2.1.8	secondary metabolism.phenylpropanoids.lignin biosynthesis.F5H	2.35	2.03		c21331/f1p2/1029	(loc_os09g26960.1 : 395.0) no description available & (at2g45550 : 251.0) member of CYP76C; "cytochrome P450, family 76, subfamily C, polypeptide 4" (CYP76C4); FUNCTIONS IN: electron carrier activity, monooxygenase activity, iron ion binding, oxygen binding, heme binding; INVOLVED IN: oxidation reduction; EXPRESSED IN: stem, root, carpel; EXPRESSED DURING: 4 anthesis; CONTAINS InterPro DOMAIN/s: …
16.2.1.1	secondary metabolism.phenylpropanoids.lignin biosynthesis.PAL		2.58		c96450/f1p0/2661	(p45733|pal3_tobac : 770.0) Phenylalanine ammonia-lyase (EC 4.3.1.5) - Nicotiana tabacum (Common tobacco) & (at3g10340 : 745.0) Encodes PAL4, a putative a phenylalanine ammonia-lyase. Arabidopsis has four PALs: AT2G37040 (PAL1), AT3G53260 (PAL2), AT5G04230 (PAL3) and AT3G10340 (PAL4).; phenylalanine ammonia-lyase 4 (PAL4); FUNCTIONS IN: ammonia-lyase activity, catalytic activity; INVOLVED IN: L-p…
16.2.1.3	secondary metabolism.phenylpropanoids.lignin biosynthesis.4CL	2.18	2.75		c35350/f1p3/2047	(at4g05160 : 757.0) Encodes a peroxisomal protein involved in the activation of fatty acids through esterification with CoA. At4g05160 preferentially activates fatty acids with medium chain length (C6:0 and C7:0) as well as even-numbered long-chain fatty acids (C14:0, C16:0 and C18:0). At4g05160 was also able to catalyze the conversion of OPC-6:0 to its CoA ester and is therefore thought to be in…
16.2	secondary metabolism.phenylpropanoids	1.52	2.88	1.36	c78857/f1p1/1552	(at2g33590 : 353.0) NAD(P)-binding Rossmann-fold superfamily protein; FUNCTIONS IN: coenzyme binding, binding, cinnamoyl-CoA reductase activity, catalytic activity; INVOLVED IN: response to cadmium ion, lignin biosynthetic process; LOCATED IN: cellular_component unknown; EXPRESSED IN: 23 plant structures; EXPRESSED DURING: 13 growth stages; CONTAINS InterPro DOMAIN/s: NAD-dependent epimerase/dehy…
16.2.1.4	secondary metabolism.phenylpropanoids.lignin biosynthesis.HCT	3.88	2.9		c33952/f1p1/1754	(at5g48930 : 723.0) At5g48930 has been shown to encode for the hydroxycinnamoyl-Coenzyme A shikimate/quinate hydroxycinnamoyltransferase (HCT) both synthesizing and catabolizing the hydroxycinnamoylesters (coumaroyl/caffeoyl shikimate and quinate) involved in the phenylpropanoid pathway. Influence on the accumulation of flavonoids which in turn inhibit auxin transport and reduce plant growth.; hy…
16.2	secondary metabolism.phenylpropanoids	1.99	3.13	1.14	c24369/f1p0/1682	(at2g33590 : 204.0) NAD(P)-binding Rossmann-fold superfamily protein; FUNCTIONS IN: coenzyme binding, binding, cinnamoyl-CoA reductase activity, catalytic activity; INVOLVED IN: response to cadmium ion, lignin biosynthetic process; LOCATED IN: cellular_component unknown; EXPRESSED IN: 23 plant structures; EXPRESSED DURING: 13 growth stages; CONTAINS InterPro DOMAIN/s: NAD-dependent epimerase/dehy…
16.2.1.1	secondary metabolism.phenylpropanoids.lignin biosynthesis.PAL		3.33		c36861/f1p0/764	(p45735|paly_vitvi : 263.0) Phenylalanine ammonia-lyase (EC 4.3.1.5) (Fragment) - Vitis vinifera (Grape) & (at2g37040 : 252.0) Encodes PAL1, a phenylalanine ammonia-lyase. Arabidopsis has four PALs: AT2G37040 (PAL1), AT3G53260 (PAL2), AT5G04230 (PAL3) and AT3G10340 (PAL4).; PHE ammonia lyase 1 (PAL1); FUNCTIONS IN: phenylalanine ammonia-lyase activity; INVOLVED IN: in 10 processes; LOCATED IN: cy…
16.2	secondary metabolism.phenylpropanoids	2.3	3.5	1.21	c53207/f3p2/1601	(at2g33590 : 387.0) NAD(P)-binding Rossmann-fold superfamily protein; FUNCTIONS IN: coenzyme binding, binding, cinnamoyl-CoA reductase activity, catalytic activity; INVOLVED IN: response to cadmium ion, lignin biosynthetic process; LOCATED IN: cellular_component unknown; EXPRESSED IN: 23 plant structures; EXPRESSED DURING: 13 growth stages; CONTAINS InterPro DOMAIN/s: NAD-dependent epimerase/dehy…
16.2.1	secondary metabolism.phenylpropanoids.lignin biosynthesis	2.81	3.56		c45155/f1p1/599	(p56725|zox_phavu : 186.0) Zeatin O-xylosyltransferase (EC 2.4.2.40) (Zeatin O-beta-D-xylosyltransferase) - Phaseolus vulgaris (Kidney bean) (French bean) & (loc_os04g46980.1 : 143.0) no description available & (at2g15490 : 118.0) UDP-glycosyltransferase 73B4 (UGT73B4); FUNCTIONS IN: quercetin 3-O-glucosyltransferase activity, UDP-glycosyltransferase activity, quercetin 7-O-glucosyltransferase ac…
16.2.1.5	secondary metabolism.phenylpropanoids.lignin biosynthesis.C3H	3.71	3.94		c31665/f8p4/1833	(loc_os09g26960.1 : 555.0) no description available & (q9sbq9|f3ph_pethy : 399.0) Flavonoid 3'-monooxygenase (EC 1.14.13.21) (Flavonoid 3'-hydroxylase) (Cytochrome P450 75B2) - Petunia hybrida (Petunia) & (at5g07990 : 381.0) Required for flavonoid 3' hydroxylase activity.; TRANSPARENT TESTA 7 (TT7); CONTAINS InterPro DOMAIN/s: Cytochrome P450 (InterPro:IPR001128), Cytochrome P450, E-class, group …
16.2	secondary metabolism.phenylpropanoids	2.84	4.24	1.4	c113302/f1p3/1573	(at2g33590 : 340.0) NAD(P)-binding Rossmann-fold superfamily protein; FUNCTIONS IN: coenzyme binding, binding, cinnamoyl-CoA reductase activity, catalytic activity; INVOLVED IN: response to cadmium ion, lignin biosynthetic process; LOCATED IN: cellular_component unknown; EXPRESSED IN: 23 plant structures; EXPRESSED DURING: 13 growth stages; CONTAINS InterPro DOMAIN/s: NAD-dependent epimerase/dehy…
16.2.1.8	secondary metabolism.phenylpropanoids.lignin biosynthesis.F5H		4.37		c18946/f1p7/1778	(o81974|c71d8_soybn : 494.0) Cytochrome P450 71D8 (EC 1.14.-.-) (P450 CP7) - Glycine max (Soybean) & (loc_os02g09200.1 : 410.0) no description available & (at3g26300 : 343.0) putative cytochrome P450; "cytochrome P450, family 71, subfamily B, polypeptide 34" (CYP71B34); FUNCTIONS IN: electron carrier activity, monooxygenase activity, iron ion binding, oxygen binding, heme binding; INVOLVED IN: ox…
16.2.1.9	secondary metabolism.phenylpropanoids.lignin biosynthesis.COMT	5.12	7.77		c24672/f1p2/1469	(q8w013|comt1_catro : 597.0) Caffeic acid 3-O-methyltransferase (EC 2.1.1.68) (S-adenosysl-L-methionine:caffeic acid 3-O-methyltransferase) (COMT) (CAOMT) - Catharanthus roseus (Rosy periwinkle) (Madagascar periwinkle) & (at5g54160 : 536.0) A caffeic acid/5-hydroxyferulic acid O-methyltransferase. Interacts with 14-4-3 proteins in yeast 2 hybrid assay. AtOMT1 (At5g54160) encodes a flavonol 3Ã­-O-…

## Sheet: storage proteins
seed storage proteins		Y vs G	R vs G	R vs Y
Bin code	Bin name	Log2foLd change			ID	type	Description
33.1	development.storage proteins		-2.7		c76984/f1p3/1526	Transcript	(p13744|11sb_cucma : 213.0) 11S globulin subunit beta precursor [Contains: 11S globulin gamma chain (11S globulin acidic chain); 11S globulin delta chain (11S globulin basic chain)] - Cucurbita maxima (Pumpkin) (Winter squash) & (loc_os02g25860.1 : 213.0) no description available & (at4g28520 : 196.0) Encodes a 12S seed storage protein that is tyrosine-phosphorylated and its phosphorylation state…
33.1	development.storage proteins	-1.86	-3.9		c148747/f1p78/2064	Transcript	(p09800|legb_goshi : 380.0) Legumin B precursor (Beta-globulin B) (LEGB-C134) [Contains: Legumin B acidic chain; Legumin B basic chain] - Gossypium hirsutum (Upland cotton) & (loc_os10g26060.1 : 349.0) no description available & (at5g44120 : 328.0) Encodes a 12S seed storage protein. The Landsberg erecta genome contains another copy of 12S globulin gene, CRA2, which is located tandemly with CRA1.…
33.1	development.storage proteins		-2.26		c153711/f216p83/1761	Transcript	(p09800|legb_goshi : 370.0) Legumin B precursor (Beta-globulin B) (LEGB-C134) [Contains: Legumin B acidic chain; Legumin B basic chain] - Gossypium hirsutum (Upland cotton) & (loc_os01g55690.1 : 349.0) no description available & (at5g44120 : 327.0) Encodes a 12S seed storage protein. The Landsberg erecta genome contains another copy of 12S globulin gene, CRA2, which is located tandemly with CRA1.…
33.1	development.storage proteins	-1.89	-2.04		c153888/f488p56/1753	Transcript	(p09800|legb_goshi : 370.0) Legumin B precursor (Beta-globulin B) (LEGB-C134) [Contains: Legumin B acidic chain; Legumin B basic chain] - Gossypium hirsutum (Upland cotton) & (loc_os01g55690.1 : 349.0) no description available & (at5g44120 : 327.0) Encodes a 12S seed storage protein. The Landsberg erecta genome contains another copy of 12S globulin gene, CRA2, which is located tandemly with CRA1.…
33.1	development.storage proteins	-2.35	-3.55		c71276/f5p70/1777	Transcript	(p09800|legb_goshi : 380.0) Legumin B precursor (Beta-globulin B) (LEGB-C134) [Contains: Legumin B acidic chain; Legumin B basic chain] - Gossypium hirsutum (Upland cotton) & (loc_os10g26060.1 : 349.0) no description available & (at5g44120 : 328.0) Encodes a 12S seed storage protein. The Landsberg erecta genome contains another copy of 12S globulin gene, CRA2, which is located tandemly with CRA1.…
33.1	development.storage proteins	-2.88	-4.44		c78791/f1p28/1757	Transcript	(p09800|legb_goshi : 370.0) Legumin B precursor (Beta-globulin B) (LEGB-C134) [Contains: Legumin B acidic chain; Legumin B basic chain] - Gossypium hirsutum (Upland cotton) & (loc_os01g55690.1 : 349.0) no description available & (at5g44120 : 327.0) Encodes a 12S seed storage protein. The Landsberg erecta genome contains another copy of 12S globulin gene, CRA2, which is located tandemly with CRA1.…
33.1	development.storage proteins		-1.7		c40504/f2p2/1522	Transcript	(loc_os08g37210.1 : 437.0) no description available & (at2g26560 : 399.0) Encodes a lipid acyl hydrolase with wide substrate specificity that accumulates upon infection by fungal and bacterial pathogens. Protein is localized in the cytoplasm in healthy leaves, and in membranes in infected cells. Plays a role in cell death and differentially affects the accumulation of oxylipins. Contributes to re…
33.1	development.storage proteins	-2.64	-2.99		c64712/f1p5/1556	Transcript	(at2g28490 : 414.0) RmlC-like cupins superfamily protein; FUNCTIONS IN: nutrient reservoir activity; INVOLVED IN: biological_process unknown; LOCATED IN: endomembrane system; EXPRESSED IN: seed; EXPRESSED DURING: seedling growth; CONTAINS InterPro DOMAIN/s: Cupin, RmlC-type (InterPro:IPR011051), Cupin 1 (InterPro:IPR006045), RmlC-like jelly roll fold (InterPro:IPR014710); BEST Arabidopsis thalian…
33.1	development.storage proteins	-2.15	-2.51		c72880/f2p3/1876	Transcript	(at2g28490 : 425.0) RmlC-like cupins superfamily protein; FUNCTIONS IN: nutrient reservoir activity; INVOLVED IN: biological_process unknown; LOCATED IN: endomembrane system; EXPRESSED IN: seed; EXPRESSED DURING: seedling growth; CONTAINS InterPro DOMAIN/s: Cupin, RmlC-type (InterPro:IPR011051), Cupin 1 (InterPro:IPR006045), RmlC-like jelly roll fold (InterPro:IPR014710); BEST Arabidopsis thalian…
33.1	development.storage proteins	-1.27	-2.19		c762/f24p7/1782	Transcript	(at2g28490 : 427.0) RmlC-like cupins superfamily protein; FUNCTIONS IN: nutrient reservoir activity; INVOLVED IN: biological_process unknown; LOCATED IN: endomembrane system; EXPRESSED IN: seed; EXPRESSED DURING: seedling growth; CONTAINS InterPro DOMAIN/s: Cupin, RmlC-type (InterPro:IPR011051), Cupin 1 (InterPro:IPR006045), RmlC-like jelly roll fold (InterPro:IPR014710); BEST Arabidopsis thalian…
33.1	development.storage proteins	-4.17	-4.69		c14623/f1p2/1541	Transcript	(loc_os01g74480.1 : 293.0) no description available & (at2g28680 : 282.0) RmlC-like cupins superfamily protein; FUNCTIONS IN: nutrient reservoir activity; INVOLVED IN: biological_process unknown; LOCATED IN: cellular_component unknown; EXPRESSED IN: petal, leaf whorl, sepal, male gametophyte, flower; EXPRESSED DURING: 4 anthesis, petal differentiation and expansion stage; CONTAINS InterPro DOMAIN…
33.1	development.storage proteins	3.36	4.05		c29623/f2p2/1433	Transcript	(loc_os05g02520.1 : 287.0) no description available & (at2g28680 : 278.0) RmlC-like cupins superfamily protein; FUNCTIONS IN: nutrient reservoir activity; INVOLVED IN: biological_process unknown; LOCATED IN: cellular_component unknown; EXPRESSED IN: petal, leaf whorl, sepal, male gametophyte, flower; EXPRESSED DURING: 4 anthesis, petal differentiation and expansion stage; CONTAINS InterPro DOMAIN…
33.1	development.storage proteins		2.98		c6137/f6p2/1329	Transcript	(at1g07750 : 452.0) RmlC-like cupins superfamily protein; FUNCTIONS IN: copper ion binding, zinc ion binding, nutrient reservoir activity; INVOLVED IN: biological_process unknown; LOCATED IN: cellular_component unknown; EXPRESSED IN: 26 plant structures; EXPRESSED DURING: 14 growth stages; CONTAINS InterPro DOMAIN/s: Cupin, RmlC-type (InterPro:IPR011051), Cupin 1 (InterPro:IPR006045), RmlC-like j…
33.1	development.storage proteins	0.97	1		c75233/f1p3/3279	Transcript	(at5g04040 : 476.0) Encodes a triacylglycerol lipase that is involved in storage lipid breakdown during seed germination. The mutant plant exhibits a much slower rate of postgerminative growth than the wild type.; SUGAR-DEPENDENT1 (SDP1); CONTAINS InterPro DOMAIN/s: Acyl transferase/acyl hydrolase/lysophospholipase (InterPro:IPR016035), Protein of unknown function DUF3336 (InterPro:IPR021771), AR…
33.1	development.storage proteins	1.17	1.39		c89515/f1p5/3245	Transcript	(at5g04040 : 1137.0) Encodes a triacylglycerol lipase that is involved in storage lipid breakdown during seed germination. The mutant plant exhibits a much slower rate of postgerminative growth than the wild type.; SUGAR-DEPENDENT1 (SDP1); CONTAINS InterPro DOMAIN/s: Acyl transferase/acyl hydrolase/lysophospholipase (InterPro:IPR016035), Protein of unknown function DUF3336 (InterPro:IPR021771), A…
33.1	development.storage proteins	3.29	3.39		c53836/f1p7/2196	Transcript	(at2g39220 : 577.0) PATATIN-like protein 6 (PLP6); FUNCTIONS IN: nutrient reservoir activity; INVOLVED IN: metabolic process, lipid metabolic process; EXPRESSED IN: 22 plant structures; EXPRESSED DURING: 13 growth stages; CONTAINS InterPro DOMAIN/s: Acyl transferase/acyl hydrolase/lysophospholipase (InterPro:IPR016035), Patatin (InterPro:IPR002641); BEST Arabidopsis thaliana protein match is: pat…
33.1	development.storage proteins	1.94	2.05		c73036/f2p6/2967	Transcript	(at2g39220 : 577.0) PATATIN-like protein 6 (PLP6); FUNCTIONS IN: nutrient reservoir activity; INVOLVED IN: metabolic process, lipid metabolic process; EXPRESSED IN: 22 plant structures; EXPRESSED DURING: 13 growth stages; CONTAINS InterPro DOMAIN/s: Acyl transferase/acyl hydrolase/lysophospholipase (InterPro:IPR016035), Patatin (InterPro:IPR002641); BEST Arabidopsis thaliana protein match is: pat…
33.1	development.storage proteins	1.96	2.08		c79651/f1p2/2942	Transcript	(at3g54950 : 157.0) patatin-like protein 6 (PLA IIIA); CONTAINS InterPro DOMAIN/s: Acyl transferase/acyl hydrolase/lysophospholipase (InterPro:IPR016035), Patatin (InterPro:IPR002641); BEST Arabidopsis thaliana protein match is: PATATIN-like protein 6 (TAIR:AT2G39220.1); Has 1058 Blast hits to 1055 proteins in 202 species: Archae - 0; Bacteria - 325; Metazoa - 24; Fungi - 32; Plants - 544; Viruse…
33.1	development.storage proteins			-2.53	c15229/f1p0/1068	Transcript	(loc_os03g57080.1 : 188.0) no description available & (at2g39220 : 172.0) PATATIN-like protein 6 (PLP6); FUNCTIONS IN: nutrient reservoir activity; INVOLVED IN: metabolic process, lipid metabolic process; EXPRESSED IN: 22 plant structures; EXPRESSED DURING: 13 growth stages; CONTAINS InterPro DOMAIN/s: Acyl transferase/acyl hydrolase/lysophospholipase (InterPro:IPR016035), Patatin (InterPro:IPR00…

## Sheet: lipids
Bin code	Bin name	Log2foLd change			ID	Description
FA synthasis		Y vs G	R vs G	R vs Y
11.1.1.2.2	lipid metabolism.FA synthesis and FA elongation.Acetyl CoA Carboxylation.heteromeric Complex.beta Carboxyltransferase	-1.22	-1.28		c122278/f1p0/4859	(p12219|accd_tobac : 89.7) Acetyl-coenzyme A carboxylase carboxyl transferase subunit beta (EC 6.4.1.2) (ACCase beta chain) - Nicotiana tabacum (Common tobacco) & (atcg00500 : 83.2) Encodes the carboxytransferase beta subunit of the Acetyl-CoA carboxylase (ACCase) complex in plastids. This complex catalyzes the carboxylation of acetyl-CoA to produce malonyl-CoA, the first committed step in fatty …
11.1.15	lipid metabolism.FA synthesis and FA elongation.ACP desaturase	-1.74	-1.94		c12465/f2p1/1671	(p22337|stad_ricco : 634.0) Acyl-[acyl-carrier-protein] desaturase, chloroplast precursor (EC 1.14.19.2) (Stearoyl-ACP desaturase) (Delta(9) stearoyl-acyl carrier protein desaturase) - Ricinus communis (Castor bean) & (at2g43710 : 616.0) Encodes a stearoyl-ACP desaturase, involved in fatty acid desaturation. The ssi2 mutants have increased 18:0 and reduced 18:1 fatty acids. Exogenous application …
11.1.15	lipid metabolism.FA synthesis and FA elongation.ACP desaturase	-1.57	-1.66		c53346/f2p3/1725	(p22337|stad_ricco : 657.0) Acyl-[acyl-carrier-protein] desaturase, chloroplast precursor (EC 1.14.19.2) (Stearoyl-ACP desaturase) (Delta(9) stearoyl-acyl carrier protein desaturase) - Ricinus communis (Castor bean) & (at2g43710 : 640.0) Encodes a stearoyl-ACP desaturase, involved in fatty acid desaturation. The ssi2 mutants have increased 18:0 and reduced 18:1 fatty acids. Exogenous application …
11.1.7	lipid metabolism.FA synthesis and FA elongation.ACP thioesterase	-1.09	-1.26		c80843/f1p2/2009	(at1g08510 : 542.0) Encodes an acyl-acyl carrier protein thioesterase. Hydrolyzes primarily saturated acyl-ACPs with chain lengths that vary between 8 and 18 carbons. Involved in saturated fatty acid synthesis. Nuclear-encoded, plastid-targeted globular protein that is functional as dimer.; fatty acyl-ACP thioesterases B (FATB); CONTAINS InterPro DOMAIN/s: Acyl-ACP-thioesterase, N-terminal domain…
11.1.13	lipid metabolism.FA synthesis and FA elongation.acyl-CoA binding protein	-1.44	-1.73		c55497/f1p1/857	(loc_os03g37960.1 : 92.4) no description available & (o04066|acbp_ricco : 86.3) Acyl-CoA-binding protein (ACBP) - Ricinus communis (Castor bean) & (at1g31812 : 83.6) Acyl-CoA-binding protein. Bind acyl-CoA esters and protect acyl-CoAs from degradation by microsomal acyl-hydrolases.; acyl-CoA-binding protein 6 (ACBP6); FUNCTIONS IN: phosphatidylcholine binding, acyl-CoA binding; INVOLVED IN: respo…
11.1.13	lipid metabolism.FA synthesis and FA elongation.acyl-CoA binding protein	-1.28	-1.43		c16712/f7p1/661	(loc_os03g37960.1 : 150.0) no description available & (o04066|acbp_ricco : 149.0) Acyl-CoA-binding protein (ACBP) - Ricinus communis (Castor bean) & (at1g31812 : 125.0) Acyl-CoA-binding protein. Bind acyl-CoA esters and protect acyl-CoAs from degradation by microsomal acyl-hydrolases.; acyl-CoA-binding protein 6 (ACBP6); FUNCTIONS IN: phosphatidylcholine binding, acyl-CoA binding; INVOLVED IN: re…
11.1.13	lipid metabolism.FA synthesis and FA elongation.acyl-CoA binding protein	-1.02	-1.12		c29265/f5p1/574	(loc_os03g37960.1 : 150.0) no description available & (o04066|acbp_ricco : 149.0) Acyl-CoA-binding protein (ACBP) - Ricinus communis (Castor bean) & (at1g31812 : 125.0) Acyl-CoA-binding protein. Bind acyl-CoA esters and protect acyl-CoAs from degradation by microsomal acyl-hydrolases.; acyl-CoA-binding protein 6 (ACBP6); FUNCTIONS IN: phosphatidylcholine binding, acyl-CoA binding; INVOLVED IN: re…
11.1.10	lipid metabolism.FA synthesis and FA elongation.beta ketoacyl CoA synthase	-3.99	-5.84		c26670/f5p4/1717	(at1g71160 : 528.0) Encodes KCS7, a member of the 3-ketoacyl-CoA synthase family involved in the biosynthesis of VLCFA (very long chain fatty acids).; 3-ketoacyl-CoA synthase 7 (KCS7); FUNCTIONS IN: transferase activity, transferring acyl groups other than amino-acyl groups, catalytic activity, acyltransferase activity; INVOLVED IN: very long-chain fatty acid metabolic process, cuticle developmen…
11.1.10	lipid metabolism.FA synthesis and FA elongation.beta ketoacyl CoA synthase	-2.1	-1.72		c35013/f1p2/1503	(loc_os06g39750.3 : 345.0) no description available & (at2g26640 : 342.0) Encodes KCS11, a member of the 3-ketoacyl-CoA synthase family involved in the biosynthesis of VLCFA (very long chain fatty acids).; 3-ketoacyl-CoA synthase 11 (KCS11); FUNCTIONS IN: transferase activity, transferring acyl groups other than amino-acyl groups, catalytic activity; INVOLVED IN: response to cold, response to lig…
11.1.10	lipid metabolism.FA synthesis and FA elongation.beta ketoacyl CoA synthase		-1.51		c58203/f1p4/2121	(at1g01120 : 716.0) Encodes a condensing enzyme KCS1 (3-ketoacyl-CoA synthase 1) which is involved in the critical fatty acid elongation process in wax biosynthesis.; 3-ketoacyl-CoA synthase 1 (KCS1); FUNCTIONS IN: fatty acid elongase activity, acyltransferase activity; INVOLVED IN: in 7 processes; LOCATED IN: cytosolic ribosome, endoplasmic reticulum, membrane; EXPRESSED IN: 29 plant structures;…
11.1.6	lipid metabolism.FA synthesis and FA elongation.enoyl ACP reductase		-1.71		c58381/f1p5/1670	(p80030|fabi_brana : 265.0) Enoyl-[acyl-carrier-protein] reductase [NADH], chloroplast precursor (EC 1.3.1.9) (NADH-dependent enoyl-ACP reductase) - Brassica napus (Rape) & (at2g05990 : 263.0) Encodes enoyl-ACP reductase a component of the fatty acid synthase complex. A reduced function mutation in this gene, mod1, was found in a screen for premature cell death mutants. Mutant plants have reduced…
11.1.6	lipid metabolism.FA synthesis and FA elongation.enoyl ACP reductase		-1.18		c20560/f3p6/1519	(at2g05990 : 532.0) Encodes enoyl-ACP reductase a component of the fatty acid synthase complex. A reduced function mutation in this gene, mod1, was found in a screen for premature cell death mutants. Mutant plants have reduced lipid level and pleiotropic morphological defects, including chlorotic and abnormally shaped leaves.; MOSAIC DEATH 1 (MOD1); FUNCTIONS IN: enoyl-[acyl-carrier-protein] redu…
11.1.9	lipid metabolism.FA synthesis and FA elongation.long chain fatty acid CoA ligase	-2.63	-2.81		c35014/f1p0/1621	(loc_os11g35400.1 : 249.0) no description available & (at1g49430 : 247.0) Encodes a long chain acyl-CoA synthetase that catalyzes the synthesis of omega-hydroxy fatty acyl-CoA intermediates in the pathway to cutin synthesis. Required for repression of lateral root formation.; long-chain acyl-CoA synthetase 2 (LACS2); CONTAINS InterPro DOMAIN/s: AMP-binding, conserved site (InterPro:IPR020845), AM…
11.1.9	lipid metabolism.FA synthesis and FA elongation.long chain fatty acid CoA ligase	-2.03	-2.56		c81982/f1p0/2401	(loc_os11g35400.1 : 318.0) no description available & (at1g49430 : 300.0) Encodes a long chain acyl-CoA synthetase that catalyzes the synthesis of omega-hydroxy fatty acyl-CoA intermediates in the pathway to cutin synthesis. Required for repression of lateral root formation.; long-chain acyl-CoA synthetase 2 (LACS2); CONTAINS InterPro DOMAIN/s: AMP-binding, conserved site (InterPro:IPR020845), AM…
11.1.31	lipid metabolism.FA synthesis and FA elongation.pyruvate DH		-1.37		c81703/f1p3/1747	(at2g34590 : 615.0) Transketolase family protein; FUNCTIONS IN: pyruvate dehydrogenase (acetyl-transferring) activity, zinc ion binding, transketolase activity; INVOLVED IN: pollen tube development; LOCATED IN: chloroplast, chloroplast envelope; EXPRESSED IN: 22 plant structures; EXPRESSED DURING: 14 growth stages; CONTAINS InterPro DOMAIN/s: Transketolase, C-terminal (InterPro:IPR005476), Transk…
11.1.31	lipid metabolism.FA synthesis and FA elongation.pyruvate DH		-1.23		c44891/f2p1/1790	(at3g25860 : 374.0) Nuclear encoded dihydrolipoamide S-acetyltransferase (LTA2) that encodes teh Pyruvate Decarboxylase E2 subunit. Mutant has embryo defect.; LTA2; FUNCTIONS IN: dihydrolipoyllysine-residue acetyltransferase activity; INVOLVED IN: metabolic process, acetyl-CoA biosynthetic process from pyruvate; LOCATED IN: cytosolic ribosome, chloroplast stroma, chloroplast, membrane, chloroplas…
11.1.12	lipid metabolism.FA synthesis and FA elongation.ACP protein	1.98	1.33		c73507/f1p0/2374	(at5g47630 : 107.0) Encodes a member of the mitochondrial acyl carrier protein (ACP) family. Its role is currently obscure as it is weakly expressed and has not yet been identified by mitochondrial proteome analysis.; mitochondrial acyl carrier protein 3 (mtACP3); FUNCTIONS IN: acyl carrier activity, cofactor binding; INVOLVED IN: fatty acid biosynthetic process; LOCATED IN: cellular_component un…
11.1.8	lipid metabolism.FA synthesis and FA elongation.acyl coa ligase		1.9		c16802/f2p0/1862	(loc_os04g57850.1 : 404.0) no description available & (at5g16340 : 399.0) AMP-dependent synthetase and ligase family protein; FUNCTIONS IN: catalytic activity; INVOLVED IN: metabolic process; CONTAINS InterPro DOMAIN/s: AMP-binding, conserved site (InterPro:IPR020845), AMP-dependent synthetase/ligase (InterPro:IPR000873); BEST Arabidopsis thaliana protein match is: acyl activating enzyme 5 (TAIR:…
11.2.4	lipid metabolism.FA desaturation.omega 6 desaturase	-6.1	-5.06		c55633/f2p2/1524	(p48631|fd6e2_soybn : 649.0) Omega-6 fatty acid desaturase, endoplasmic reticulum isozyme 2 (EC 1.14.19.-) - Glycine max (Soybean) & (at3g12120 : 635.0) Major enzyme responsible for the synthesis of 18:2 fatty acids in the endoplasmic reticulum. Contains His-rich motifs, which contribute to the interaction with the electron donor cytochrome b5. Mutations in this gene suppress the low temperature-…
11.2.4	lipid metabolism.FA desaturation.omega 6 desaturase	-5.4	-4.89		c48091/f1p4/1556	(p48631|fd6e2_soybn : 660.0) Omega-6 fatty acid desaturase, endoplasmic reticulum isozyme 2 (EC 1.14.19.-) - Glycine max (Soybean) & (at3g12120 : 641.0) Major enzyme responsible for the synthesis of 18:2 fatty acids in the endoplasmic reticulum. Contains His-rich motifs, which contribute to the interaction with the electron donor cytochrome b5. Mutations in this gene suppress the low temperature-…
11.2.4	lipid metabolism.FA desaturation.omega 6 desaturase	-1.18	-1.9		c53180/f5p10/1524	(q39287|fad6e_braju : 669.0) Omega-6 fatty acid desaturase, endoplasmic reticulum (EC 1.14.19.-) (Delta(12) desaturase) - Brassica juncea (Leaf mustard) (Indian mustard) & (at3g12120 : 668.0) Major enzyme responsible for the synthesis of 18:2 fatty acids in the endoplasmic reticulum. Contains His-rich motifs, which contribute to the interaction with the electron donor cytochrome b5. Mutations in …
11.4	lipid metabolism.TAG synthesis	-2.53	-2.7		c1792/f3p2/823	(at2g25890 : 85.5) Oleosin family protein; FUNCTIONS IN: molecular_function unknown; INVOLVED IN: lipid storage; LOCATED IN: monolayer-surrounded lipid storage body, integral to membrane, membrane; EXPRESSED IN: petal, leaf whorl, flower, carpel; EXPRESSED DURING: 4 anthesis, petal differentiation and expansion stage; CONTAINS InterPro DOMAIN/s: Oleosin (InterPro:IPR000136); BEST Arabidopsis thal…
11.4	lipid metabolism.TAG synthesis	-3.3	-3.72		c67986/f1p5/936	(at5g40420 : 103.0) Encodes oleosin2, a protein found in oil bodies, involved in seed lipid accumulation. Suppression of OLEO1 (and OLEO2) resulted in an aberrant phenotype of embryo cells that contain unusually large oilbodies that are not normally observed in seeds. Changes in the size of oilbodies caused disruption of storage organelles, altering accumulation of lipids and proteins and causing…
11.4	lipid metabolism.TAG synthesis	-2.22	-2.69		c67855/f1p6/1128	(at5g40420 : 103.0) Encodes oleosin2, a protein found in oil bodies, involved in seed lipid accumulation. Suppression of OLEO1 (and OLEO2) resulted in an aberrant phenotype of embryo cells that contain unusually large oilbodies that are not normally observed in seeds. Changes in the size of oilbodies caused disruption of storage organelles, altering accumulation of lipids and proteins and causing…
11.4	lipid metabolism.TAG synthesis	-2.52	-2.75		c60296/f6p3/852	(at5g40420 : 120.0) Encodes oleosin2, a protein found in oil bodies, involved in seed lipid accumulation. Suppression of OLEO1 (and OLEO2) resulted in an aberrant phenotype of embryo cells that contain unusually large oilbodies that are not normally observed in seeds. Changes in the size of oilbodies caused disruption of storage organelles, altering accumulation of lipids and proteins and causing…
11.4	lipid metabolism.TAG synthesis	-2.14	-2.41		c56402/f1p6/1663	(at5g40420 : 122.0) Encodes oleosin2, a protein found in oil bodies, involved in seed lipid accumulation. Suppression of OLEO1 (and OLEO2) resulted in an aberrant phenotype of embryo cells that contain unusually large oilbodies that are not normally observed in seeds. Changes in the size of oilbodies caused disruption of storage organelles, altering accumulation of lipids and proteins and causing…
11.4	lipid metabolism.TAG synthesis		-2.35		c9531/f2p1/688	(loc_os05g50110.1 : 138.0) no description available & (at3g18570 : 131.0) Oleosin family protein; FUNCTIONS IN: molecular_function unknown; INVOLVED IN: lipid storage; LOCATED IN: monolayer-surrounded lipid storage body, integral to membrane, membrane; EXPRESSED IN: petal, leaf whorl, male gametophyte, flower; EXPRESSED DURING: L mature pollen stage, M germinated pollen stage, 4 anthesis, petal d…
11.4	lipid metabolism.TAG synthesis	-1.35	-1.33		c5323/f5p0/787	(p29110|oleo3_brana : 116.0) Oleosin Bn-III (BnIII) - Brassica napus (Rape) & (at4g25140 : 114.0) Encodes oleosin1, a protein found in oil bodies, involved in seed lipid accumulation. Suppression of OLEO1 (and OLEO2) resulted in an aberrant phenotype of embryo cells that contain unusually large oilbodies that are not normally observed in seeds. Changes in the size of oilbodies caused disruption o…
11.4	lipid metabolism.TAG synthesis	-2.65	-2.9		c11760/f1p0/642	(p29110|oleo3_brana : 132.0) Oleosin Bn-III (BnIII) - Brassica napus (Rape) & (at4g25140 : 128.0) Encodes oleosin1, a protein found in oil bodies, involved in seed lipid accumulation. Suppression of OLEO1 (and OLEO2) resulted in an aberrant phenotype of embryo cells that contain unusually large oilbodies that are not normally observed in seeds. Changes in the size of oilbodies caused disruption o…
11.4	lipid metabolism.TAG synthesis	-2.3	-2.47		c49045/f5p4/837	(p29110|oleo3_brana : 132.0) Oleosin Bn-III (BnIII) - Brassica napus (Rape) & (at4g25140 : 129.0) Encodes oleosin1, a protein found in oil bodies, involved in seed lipid accumulation. Suppression of OLEO1 (and OLEO2) resulted in an aberrant phenotype of embryo cells that contain unusually large oilbodies that are not normally observed in seeds. Changes in the size of oilbodies caused disruption o…
11.6	lipid metabolism.lipid transfer proteins etc	-3.44	-4.79		c3300/f2p1/952	(at1g27950 : 130.0) Encodes LTPG1, a lipid transfer protein with a predicted GPI (glycosylphosphatidylinositol)-anchor domain. Localized in the plasma membrane. Disruption of the LTPG1 gene causes alterations of cuticular lipid composition, but no significant changes on total wax and cutin monomer loads are seen.; glycosylphosphatidylinositol-anchored lipid protein transfer 1 (LTPG1); FUNCTIONS I…
11.6	lipid metabolism.lipid transfer proteins etc	-3.28	-3.78		c14436/f6p2/906	(at1g27950 : 135.0) Encodes LTPG1, a lipid transfer protein with a predicted GPI (glycosylphosphatidylinositol)-anchor domain. Localized in the plasma membrane. Disruption of the LTPG1 gene causes alterations of cuticular lipid composition, but no significant changes on total wax and cutin monomer loads are seen.; glycosylphosphatidylinositol-anchored lipid protein transfer 1 (LTPG1); FUNCTIONS I…
11.6	lipid metabolism.lipid transfer proteins etc	-2.8	-3.33		c29608/f2p0/995	(at2g44300 : 118.0) Bifunctional inhibitor/lipid-transfer protein/seed storage 2S albumin superfamily protein; FUNCTIONS IN: lipid binding; INVOLVED IN: lipid transport; LOCATED IN: plasma membrane, anchored to membrane; EXPRESSED IN: 21 plant structures; EXPRESSED DURING: 13 growth stages; CONTAINS InterPro DOMAIN/s: Bifunctional inhibitor/plant lipid transfer protein/seed storage (InterPro:IPR0…
11.6	lipid metabolism.lipid transfer proteins etc	-4.48	-8.16	-3.68	c71925/f24p3/764	(p10976|nltp_spiol : 115.0) Nonspecific lipid-transfer protein precursor (LTP) (Phospholipid transfer protein) (PLTP) - Spinacia oleracea (Spinach) & (loc_os05g40010.1 : 108.0) no description available & (at3g08770 : 102.0) Predicted to encode a PR (pathogenesis-related) protein. Belongs to the lipid transfer protein (PR-14) family with the following members: At2g38540/LTP1, At2g38530/LTP2, At5g5…
11.6	lipid metabolism.lipid transfer proteins etc	-4.49	-6.51	-2.01	c8287/f57p5/686	(p10973|nltpa_ricco : 105.0) Nonspecific lipid-transfer protein A (NS-LTP A) (Phospholipid transfer protein) (PLTP) - Ricinus communis (Castor bean) & (at5g59320 : 101.0) Predicted to encode a PR (pathogenesis-related) protein. Belongs to the lipid transfer protein (PR-14) family with the following members: At2g38540/LTP1, At2g38530/LTP2, At5g59320/LTP3, At5g59310/LTP4, At3g51600/LTP5, At3g08770/…
11.6	lipid metabolism.lipid transfer proteins etc	-3.46	-5.67	-2.21	c63112/f22p4/653	(p10973|nltpa_ricco : 106.0) Nonspecific lipid-transfer protein A (NS-LTP A) (Phospholipid transfer protein) (PLTP) - Ricinus communis (Castor bean) & (at5g59320 : 99.8) Predicted to encode a PR (pathogenesis-related) protein. Belongs to the lipid transfer protein (PR-14) family with the following members: At2g38540/LTP1, At2g38530/LTP2, At5g59320/LTP3, At5g59310/LTP4, At3g51600/LTP5, At3g08770/L…
11.6	lipid metabolism.lipid transfer proteins etc	-2.54	-3.31		c22340/f1p2/1259	(q9m5x7|nltp_maldo : 114.0) Nonspecific lipid-transfer protein precursor (LTP) (Allergen Mal d 3) - Malus domestica (Apple) (Malus sylvestris) & (loc_os11g24070.1 : 111.0) no description available & (at5g59310 : 94.7) Encodes a member of the lipid transfer protein family. Proteins of this family are generally small (~9 kD), basic, expressed abundantly and contain eight Cys residues. The proteins …
11.6	lipid metabolism.lipid transfer proteins etc	-2.05	-3.17		c1094/f16p2/622	(q9m5x7|nltp_maldo : 129.0) Nonspecific lipid-transfer protein precursor (LTP) (Allergen Mal d 3) - Malus domestica (Apple) (Malus sylvestris) & (at5g59320 : 122.0) Predicted to encode a PR (pathogenesis-related) protein. Belongs to the lipid transfer protein (PR-14) family with the following members: At2g38540/LTP1, At2g38530/LTP2, At5g59320/LTP3, At5g59310/LTP4, At3g51600/LTP5, At3g08770/LTP6, …
11.6	lipid metabolism.lipid transfer proteins etc	-4.06	-4.8		c4969/f2p0/690	(q39950|nltp_helan : 104.0) Nonspecific lipid-transfer protein precursor (LTP) (NsLTP) (SDI-9) - Helianthus annuus (Common sunflower) & (loc_os12g02310.1 : 101.0) no description available & (at3g08770 : 99.0) Predicted to encode a PR (pathogenesis-related) protein. Belongs to the lipid transfer protein (PR-14) family with the following members: At2g38540/LTP1, At2g38530/LTP2, At5g59320/LTP3, At5g…
11.6	lipid metabolism.lipid transfer proteins etc	4.85	5.92		c10950/f7p1/863	(q39950|nltp_helan : 112.0) Nonspecific lipid-transfer protein precursor (LTP) (NsLTP) (SDI-9) - Helianthus annuus (Common sunflower) & (loc_os11g24070.1 : 105.0) no description available & (at5g59320 : 90.5) Predicted to encode a PR (pathogenesis-related) protein. Belongs to the lipid transfer protein (PR-14) family with the following members: At2g38540/LTP1, At2g38530/LTP2, At5g59320/LTP3, At5g…
11.6	lipid metabolism.lipid transfer proteins etc	1.63	1.85		c65279/f1p0/1827	(at1g64720 : 324.0) membrane related protein CP5; CP5; FUNCTIONS IN: molecular_function unknown; INVOLVED IN: biological_process unknown; LOCATED IN: vacuole; EXPRESSED IN: 23 plant structures; EXPRESSED DURING: 15 growth stages; CONTAINS InterPro DOMAIN/s: Lipid-binding START (InterPro:IPR002913); BEST Arabidopsis thaliana protein match is: Polyketide cyclase/dehydrase and lipid transport superf…
11.6	lipid metabolism.lipid transfer proteins etc	1.22	1.67		c55716/f3p2/1745	(at1g64720 : 409.0) membrane related protein CP5; CP5; FUNCTIONS IN: molecular_function unknown; INVOLVED IN: biological_process unknown; LOCATED IN: vacuole; EXPRESSED IN: 23 plant structures; EXPRESSED DURING: 15 growth stages; CONTAINS InterPro DOMAIN/s: Lipid-binding START (InterPro:IPR002913); BEST Arabidopsis thaliana protein match is: Polyketide cyclase/dehydrase and lipid transport superf…
11.6	lipid metabolism.lipid transfer proteins etc	1.29	1.54		c66705/f1p2/1626	(at1g64720 : 412.0) membrane related protein CP5; CP5; FUNCTIONS IN: molecular_function unknown; INVOLVED IN: biological_process unknown; LOCATED IN: vacuole; EXPRESSED IN: 23 plant structures; EXPRESSED DURING: 15 growth stages; CONTAINS InterPro DOMAIN/s: Lipid-binding START (InterPro:IPR002913); BEST Arabidopsis thaliana protein match is: Polyketide cyclase/dehydrase and lipid transport superf…
11.9	lipid metabolism.lipid degradation		-1.35		c96154/f1p2/2395	(at3g23410 : 288.0) Encodes a fatty alcohol oxidase.; fatty alcohol oxidase 3 (FAO3); CONTAINS InterPro DOMAIN/s: FAD-dependent pyridine nucleotide-disulphide oxidoreductase (InterPro:IPR013027), Glucose-methanol-choline oxidoreductase, N-terminal (InterPro:IPR000172), Glucose-methanol-choline oxidoreductase, C-terminal (InterPro:IPR007867), Long-chain fatty alcohol dehydrogenase (InterPro:IPR012…
11.9.4.14	lipid metabolism.lipid degradation.beta-oxidation.enoyl isomerase	-1.6	-2.5		c64722/f1p1/1458	(at5g43280 : 263.0) Encodes the peroxisomal delta 3,5-delta2,4-dienoyl-CoA isomerase, a enzyme involved in degradation of unsaturated fatty acids. Gene expression is induced upon seed germination.; "delta(3,5),delta(2,4)-dienoyl-CoA isomerase 1" (DCI1); FUNCTIONS IN: enoyl-CoA hydratase activity, delta3,5-delta2,4-dienoyl-CoA isomerase activity; INVOLVED IN: fatty acid catabolic process, seed ger…
11.9.4.14	lipid metabolism.lipid degradation.beta-oxidation.enoyl isomerase	-1.26	-1.6		c62968/f3p3/1297	(at5g43280 : 382.0) Encodes the peroxisomal delta 3,5-delta2,4-dienoyl-CoA isomerase, a enzyme involved in degradation of unsaturated fatty acids. Gene expression is induced upon seed germination.; "delta(3,5),delta(2,4)-dienoyl-CoA isomerase 1" (DCI1); FUNCTIONS IN: enoyl-CoA hydratase activity, delta3,5-delta2,4-dienoyl-CoA isomerase activity; INVOLVED IN: fatty acid catabolic process, seed ger…
11.9.4.9	lipid metabolism.lipid degradation.beta-oxidation.multifunctional	-0.99	-1		c48043/f3p4/2857	(at4g29010 : 973.0) Functions in beta-oxidation of fatty acids, similar to CuMFP with L-3-hydroxyacyl-CoA hydrolyase , L-3-hydroxyacyl-dehydrogenase, D-3-hydroxyacyl-CoA epimerase, and 3, 2-enoyl-CoA isomerase activities; ABNORMAL INFLORESCENCE MERISTEM (AIM1); FUNCTIONS IN: enoyl-CoA hydratase activity; INVOLVED IN: multicellular organismal development, flower development, fatty acid beta-oxidat…
11.9.2	lipid metabolism.lipid degradation.lipases	-1.81	-3.41	-1.61	c129032/f3p3/1490	(at1g28580 : 408.0) GDSL-like Lipase/Acylhydrolase superfamily protein; FUNCTIONS IN: lipase activity, hydrolase activity, acting on ester bonds, carboxylesterase activity; INVOLVED IN: lipid metabolic process; LOCATED IN: vacuole; EXPRESSED IN: 22 plant structures; EXPRESSED DURING: 13 growth stages; CONTAINS InterPro DOMAIN/s: Lipase, GDSL (InterPro:IPR001087); BEST Arabidopsis thaliana protein…
11.9.2	lipid metabolism.lipid degradation.lipases	-1.8	-3.23	-1.43	c29917/f2p1/1409	(at1g28580 : 408.0) GDSL-like Lipase/Acylhydrolase superfamily protein; FUNCTIONS IN: lipase activity, hydrolase activity, acting on ester bonds, carboxylesterase activity; INVOLVED IN: lipid metabolic process; LOCATED IN: vacuole; EXPRESSED IN: 22 plant structures; EXPRESSED DURING: 13 growth stages; CONTAINS InterPro DOMAIN/s: Lipase, GDSL (InterPro:IPR001087); BEST Arabidopsis thaliana protein…
11.9.2	lipid metabolism.lipid degradation.lipases	-1.55	-2.74	-1.2	c2858/f1p1/1510	(at1g28580 : 417.0) GDSL-like Lipase/Acylhydrolase superfamily protein; FUNCTIONS IN: lipase activity, hydrolase activity, acting on ester bonds, carboxylesterase activity; INVOLVED IN: lipid metabolic process; LOCATED IN: vacuole; EXPRESSED IN: 22 plant structures; EXPRESSED DURING: 13 growth stages; CONTAINS InterPro DOMAIN/s: Lipase, GDSL (InterPro:IPR001087); BEST Arabidopsis thaliana protein…
11.9.2	lipid metabolism.lipid degradation.lipases		-1.1		c16301/f5p4/1225	(at1g52760 : 533.0) Encodes a lysophospholipase 2 (LysoPL2). Involved in tolerance to cadmium-induced oxidative stress. Binds Acyl-CoA-binding protein 2 (ACBP2).; lysophospholipase 2 (LysoPL2); BEST Arabidopsis thaliana protein match is: alpha/beta-Hydrolases superfamily protein (TAIR:AT1G11090.1); Has 2373 Blast hits to 2373 proteins in 808 species: Archae - 32; Bacteria - 1418; Metazoa - 106; F…
11.9.2	lipid metabolism.lipid degradation.lipases	2.62	1.33	-1.29	c35542/f2p1/1599	(loc_os01g11710.1 : 308.0) no description available & (at1g28610 : 298.0) GDSL-like Lipase/Acylhydrolase superfamily protein; FUNCTIONS IN: lipase activity, hydrolase activity, acting on ester bonds, carboxylesterase activity; INVOLVED IN: lipid metabolic process; LOCATED IN: endomembrane system; EXPRESSED IN: 22 plant structures; EXPRESSED DURING: 13 growth stages; CONTAINS InterPro DOMAIN/s: Li…
11.9.2.2	lipid metabolism.lipid degradation.lipases.acylglycerol lipase	2.05	1.77		c12251/f1p2/1442	(at2g39420 : 375.0) alpha/beta-Hydrolases superfamily protein; BEST Arabidopsis thaliana protein match is: alpha/beta-Hydrolases superfamily protein (TAIR:AT2G39410.2); Has 4720 Blast hits to 4720 proteins in 1453 species: Archae - 32; Bacteria - 3497; Metazoa - 120; Fungi - 143; Plants - 476; Viruses - 35; Other Eukaryotes - 417 (source: NCBI BLink). & (loc_os12g16180.1 : 335.0) no description a…
11.9.2.1	lipid metabolism.lipid degradation.lipases.triacylglycerol lipase	-2.33	-5.52		c2440/f1p1/1751	(loc_os02g52830.1 : 204.0) no description available & (at1g56630 : 192.0) alpha/beta-Hydrolases superfamily protein; FUNCTIONS IN: triglyceride lipase activity; INVOLVED IN: lipid metabolic process; LOCATED IN: cellular_component unknown; CONTAINS InterPro DOMAIN/s: Lipase, class 3 (InterPro:IPR002921); BEST Arabidopsis thaliana protein match is: alpha/beta-Hydrolases superfamily protein (TAIR:AT…
11.9.2.1	lipid metabolism.lipid degradation.lipases.triacylglycerol lipase	-2.87	-5.1		c11624/f1p0/1278	(at5g14180 : 290.0) Myzus persicae-induced lipase 1 (MPL1); FUNCTIONS IN: catalytic activity; INVOLVED IN: glycerol biosynthetic process, lipid metabolic process; LOCATED IN: endomembrane system; EXPRESSED IN: 7 plant structures; EXPRESSED DURING: L mature pollen stage, M germinated pollen stage, 4 anthesis, petal differentiation and expansion stage; CONTAINS InterPro DOMAIN/s: AB-hydrolase-assoc…
11.9.2.1	lipid metabolism.lipid degradation.lipases.triacylglycerol lipase	-3.74	-4.89		c67792/f2p1/1385	(at5g14180 : 514.0) Myzus persicae-induced lipase 1 (MPL1); FUNCTIONS IN: catalytic activity; INVOLVED IN: glycerol biosynthetic process, lipid metabolic process; LOCATED IN: endomembrane system; EXPRESSED IN: 7 plant structures; EXPRESSED DURING: L mature pollen stage, M germinated pollen stage, 4 anthesis, petal differentiation and expansion stage; CONTAINS InterPro DOMAIN/s: AB-hydrolase-assoc…
11.9.2.1	lipid metabolism.lipid degradation.lipases.triacylglycerol lipase	-2.7	-3.42		c11274/f4p0/1846	(at1g45201 : 400.0) Target of AtGRP7 regulation.; triacylglycerol lipase-like 1 (TLL1); FUNCTIONS IN: triglyceride lipase activity; INVOLVED IN: circadian rhythm, lipid metabolic process; LOCATED IN: vacuole, membrane; EXPRESSED IN: guard cell, leaf; CONTAINS InterPro DOMAIN/s: Lipase, class 3 (InterPro:IPR002921); BEST Arabidopsis thaliana protein match is: alpha/beta-Hydrolases superfamily prot…
11.9.3	lipid metabolism.lipid degradation.lysophospholipases		-1.54		c8403/f1p1/1653	(loc_os01g72520.1 : 336.0) no description available & (at2g26870 : 332.0) non-specific phospholipase C2 (NPC2); FUNCTIONS IN: hydrolase activity, acting on ester bonds; INVOLVED IN: triglyceride biosynthetic process, phospholipid biosynthetic process; LOCATED IN: endomembrane system; EXPRESSED IN: 17 plant structures; EXPRESSED DURING: 12 growth stages; CONTAINS InterPro DOMAIN/s: Phosphoesterase…
11.9.3	lipid metabolism.lipid degradation.lysophospholipases		-1.44		c25608/f1p0/1289	(loc_os01g72520.1 : 252.0) no description available & (at2g26870 : 248.0) non-specific phospholipase C2 (NPC2); FUNCTIONS IN: hydrolase activity, acting on ester bonds; INVOLVED IN: triglyceride biosynthetic process, phospholipid biosynthetic process; LOCATED IN: endomembrane system; EXPRESSED IN: 17 plant structures; EXPRESSED DURING: 12 growth stages; CONTAINS InterPro DOMAIN/s: Phosphoesterase…
11.9.3	lipid metabolism.lipid degradation.lysophospholipases	1.09	1.21		c111857/f1p1/4708	(at3g14205 : 608.0) Phosphoinositide phosphatase family protein; FUNCTIONS IN: phosphatidylinositol-4,5-bisphosphate 5-phosphatase activity; INVOLVED IN: biological_process unknown; LOCATED IN: cellular_component unknown; EXPRESSED IN: 24 plant structures; EXPRESSED DURING: 15 growth stages; CONTAINS InterPro DOMAIN/s: Synaptojanin, N-terminal (InterPro:IPR002013); BEST Arabidopsis thaliana prote…
11.9.3	lipid metabolism.lipid degradation.lysophospholipases		1.4		c138911/f1p1/5654	(at5g20840 : 612.0) Phosphoinositide phosphatase family protein; CONTAINS InterPro DOMAIN/s: Synaptojanin, N-terminal (InterPro:IPR002013); BEST Arabidopsis thaliana protein match is: Phosphoinositide phosphatase family protein (TAIR:AT3G43220.1); Has 1872 Blast hits to 1673 proteins in 232 species: Archae - 0; Bacteria - 12; Metazoa - 657; Fungi - 613; Plants - 279; Viruses - 0; Other Eukaryotes…
11.9.3.2	lipid metabolism.lipid degradation.lysophospholipases.carboxylesterase	-1.89	-3.15		c66685/f1p3/1435	(loc_os05g33940.1 : 321.0) no description available & (at5g06570 : 180.0) alpha/beta-Hydrolases superfamily protein; FUNCTIONS IN: hydrolase activity; INVOLVED IN: metabolic process; LOCATED IN: cellular_component unknown; EXPRESSED IN: 6 plant structures; EXPRESSED DURING: petal differentiation and expansion stage; CONTAINS InterPro DOMAIN/s: Alpha/beta hydrolase fold-3 (InterPro:IPR013094); BES…
11.9.3.3	lipid metabolism.lipid degradation.lysophospholipases.glycerophosphodiester phosphodiesterase	-1.45	-1.77		c74960/f1p0/2555	(at5g58170 : 101.0) SHV3-like 5 (SVL5); FUNCTIONS IN: phosphoric diester hydrolase activity, glycerophosphodiester phosphodiesterase activity; INVOLVED IN: glycerol metabolic process, lipid metabolic process; LOCATED IN: anchored to membrane; EXPRESSED IN: 14 plant structures; EXPRESSED DURING: L mature pollen stage, M germinated pollen stage, 4 anthesis, C globular stage, petal differentiation a…
11.9.3.5	lipid metabolism.lipid degradation.lysophospholipases.phosphoinositide phospholipase C		-1.54		c8403/f1p1/1653	(loc_os01g72520.1 : 336.0) no description available & (at2g26870 : 332.0) non-specific phospholipase C2 (NPC2); FUNCTIONS IN: hydrolase activity, acting on ester bonds; INVOLVED IN: triglyceride biosynthetic process, phospholipid biosynthetic process; LOCATED IN: endomembrane system; EXPRESSED IN: 17 plant structures; EXPRESSED DURING: 12 growth stages; CONTAINS InterPro DOMAIN/s: Phosphoesterase…
11.9.3.5	lipid metabolism.lipid degradation.lysophospholipases.phosphoinositide phospholipase C		-1.44		c25608/f1p0/1289	(loc_os01g72520.1 : 252.0) no description available & (at2g26870 : 248.0) non-specific phospholipase C2 (NPC2); FUNCTIONS IN: hydrolase activity, acting on ester bonds; INVOLVED IN: triglyceride biosynthetic process, phospholipid biosynthetic process; LOCATED IN: endomembrane system; EXPRESSED IN: 17 plant structures; EXPRESSED DURING: 12 growth stages; CONTAINS InterPro DOMAIN/s: Phosphoesterase…
11.9.3.4	lipid metabolism.lipid degradation.lysophospholipases.phospholipase A2	-3.68	-5.87		c68042/f1p0/768	(at2g06925 : 186.0) Encodes a secretory phospholipase A2 enzyme, which specifically hydrolyzes the sn-2 position of phospholipids. The enzyme has a preference towards linoleoyl acyl chain over palmitoyl acyl chain. It also has a slight preference for phosphatidylcholine over phosphatidylethanolamine.; PLA2-ALPHA; FUNCTIONS IN: phospholipase A2 activity; INVOLVED IN: phospholipid metabolic process…
11.9.4.2	lipid metabolism.lipid degradation.beta-oxidation.acyl CoA DH	1.1	1.01		c72365/f8p2/2746	(at3g06810 : 1177.0) Encodes a protein with similarity to acyl-CoA dehydrogenases. Mutations in IBR3 render plants resistant to indole-3-butryic acid, a putative storage form of the biologically active auxin IAA (indole-3-acetic acid). IBR3 is hypothesized to carry out the second step in a &#946;-oxidation-like process of IBA metabolism in Arabidopsis. Though its subcellular location has not been…
11.9.4.2	lipid metabolism.lipid degradation.beta-oxidation.acyl CoA DH	1.3	1.61		c68864/f1p1/2916	(at1g06290 : 349.0) Encodes an acyl-CoA oxidase with specificity for medium chain fatty acids.; acyl-CoA oxidase 3 (ACX3); FUNCTIONS IN: acyl-CoA oxidase activity; INVOLVED IN: medium-chain fatty acid metabolic process, fatty acid beta-oxidation; LOCATED IN: peroxisome; EXPRESSED IN: male gametophyte, guard cell, pollen tube; EXPRESSED DURING: L mature pollen stage, M germinated pollen stage; CON…
11.9.4.2	lipid metabolism.lipid degradation.beta-oxidation.acyl CoA DH		2.93		c122484/f1p3/5763	(at3g06810 : 503.0) Encodes a protein with similarity to acyl-CoA dehydrogenases. Mutations in IBR3 render plants resistant to indole-3-butryic acid, a putative storage form of the biologically active auxin IAA (indole-3-acetic acid). IBR3 is hypothesized to carry out the second step in a &#946;-oxidation-like process of IBA metabolism in Arabidopsis. Though its subcellular location has not been …
